# Supplementary material for: MEIS2 is essential for neuroblastoma cell survival and proliferation by transcriptional control of M-phase progression
Source: Cell Death Dis. 2014 Sep 11;5(9):e1417–. doi: 10.1038/cddis.2014.370 (PMC4540202; doi:10.1038/cddis.2014.370)
Supplement: Supplementary Table S2 [file cddis2014370x2.xls]

## Sheet: Sheet1
Table S2. MEIS2-responsive genes
Gene Symbol	RefSeq	Fold Change (meis2sh vs. GFP)	p-value
DKK1	NM_012242	-4.29442	1.91391e-06
NRM	NM_007243	-3.21237	2.24606e-06
DCN	NM_001920	-3.11712	7.01168e-05
BGN	NM_001711	-2.98062	1.11634e-08
RBMY2EP	NR_001574	-2.95363	0.00709597
GNG11	NM_004126	-2.82989	2.51182e-05
LUM	NM_002345	-2.81018	0.000390994
ADAMTS9	NM_182920	-2.75121	3.10108e-05
TMEM133	NM_032021	-2.68336	4.43046e-05
HTR1E	NM_000865	-2.63382	0.000412169
CCNE2	NM_057749	-2.63106	7.7459e-05
SERPINH1	NM_001235	-2.62509	0.000870749
SYNPO2	NM_133477	-2.62254	4.18487e-06
NTAN1	NM_173474	-2.61525	0.000129211
PLP2	NM_002668	-2.59306	7.02513e-06
OAS1	NM_016816	-2.58877	6.88063e-05
DLG2	NM_001364	-2.54523	6.26975e-05
C5	NM_001735	-2.52982	0.000108441
PRR11	NM_018304	-2.52782	2.74452e-05
EMP3	NM_001425	-2.50412	7.06684e-05
FGL1	NM_201553	-2.49591	0.00028527
TMEM109	NM_024092	-2.46339	0.000121739
DSEL	NM_032160	-2.44532	0.000454938
RERG	NM_032918	-2.42594	9.32581e-06
MDC1	NM_014641	-2.40622	7.8661e-06
PRDM1	NM_001198	-2.36476	7.42519e-05
CMKLR1	NM_001142343	-2.35042	0.000130442
RTL1	NM_001134888	-2.35031	0.00014297
PRIM1	NM_000946	-2.34569	0.000853218
PACS1	NM_018026	-2.33302	2.6374e-07
RIBC2	NM_015653	-2.29954	0.000363896
WIPF1	NM_003387	-2.29708	1.34811e-05
WBP2	NM_012478	-2.28031	0.000253805
SEMA3C	NM_006379	-2.27822	3.23026e-05
CPNE2	NM_152727	-2.27133	1.35379e-05
APOBEC3C	NM_014508	-2.26643	1.08487e-05
KCNIP4	NM_147182	-2.25898	0.000167673
STRADB	NM_018571	-2.24566	0.000108402
AS3MT	NM_020682	-2.23	0.000274652
CMTM7	NM_138410	-2.21933	9.15788e-06
PFTK2	NM_139158	-2.21586	0.000341455
LOC388022	AK131040	-2.20662	0.000476002
NPY	NM_000905	-2.20371	0.000277407
UNG	NM_003362	-2.19554	4.84257e-05
TRPA1	NM_007332	-2.19247	0.000314624
DNAH14	NM_001145154	-2.18632	0.00637626
CENPH	NM_022909	-2.18578	0.00332527
BCAP31	NM_001139457	-2.18101	3.18296e-06
CHRM3	NM_000740	-2.1765	0.00153457
PDE3A	NM_000921	-2.16004	4.85069e-05
SYNE2	NM_182914	-2.14897	3.81873e-05
CRYBG3	NM_153605	-2.14398	8.69354e-05
HSD17B6	NM_003725	-2.13825	0.00449541
E2F7	NM_203394	-2.13362	0.000626144
DIMT1L	NM_014473	-2.13033	2.37704e-06
C11orf24	NM_022338	-2.12208	0.000369933
LOC100132147	XR_241213	-2.10936	0.000261527
HTATIP2	NM_001098520	-2.10401	0.000339918
SLC7A5	NM_003486	-2.09723	3.35135e-05
MELK	NM_014791	-2.09401	3.98474e-05
RMI1	NM_024945	-2.07591	3.96492e-05
PTGER2	NM_000956	-2.06987	8.35113e-05
TSPAN8	NM_004616	-2.06479	0.000550054
HS3ST2	NM_006043	-2.06112	0.00051341
NPL	NM_030769	-2.05909	0.000174117
DNTTIP1	NM_052951	-2.05831	2.35764e-05
PIR	NM_003662	-2.05459	0.00057085
TFPI2	NM_006528	-2.05094	7.12433e-05
SETD9	NM_001171990	-2.05066	0.00431228
MPDU1	NR_024603	-2.04883	2.30601e-05
ATP6V0E1	NM_003945	-2.04671	4.43733e-06
SLIT3	NM_003062	-2.0467	2.04319e-07
C3orf55	NM_001130002	-2.04509	4.15474e-05
CHRM2	NM_001006630	-2.04135	5.24456e-05
RNASEH2B	NM_024570	-2.0342	0.000603591
TMEM116	NM_138341	-2.03312	0.000198702
LDHAL6A	NM_144972	-2.02589	0.000107962
RPL15	NM_002948	-2.02179	4.34704e-05
LGR5	NM_003667	-2.01414	3.83999e-05
PLOD2	NM_182943	-2.01046	0.00216818
MLH3	NM_001040108	-2.00893	3.97064e-06
PEMT	NM_148172	-2.00448	0.0011369
AARS	NM_001605	-2.0025	6.43174e-07
TAS2R4	NM_016944	-1.99725	0.00179573
ESPL1	NM_012291	-1.9958	9.2769e-06
C14orf93	NM_021944	-1.99341	0.000247811
HAUS4	NM_017815	-1.98923	2.93521e-05
HIST1H1B	NM_005322	-1.98679	0.00294723
SLCO4C1	NM_180991	-1.98198	0.0010938
MARCH11	NM_001102562	-1.97807	0.00501534
MKI67	NM_002417	-1.97549	0.000104557
C7	NM_000587	-1.97355	5.33573e-05
LPAR1	NM_057159	-1.96925	0.000408536
RND3	NM_005168	-1.96846	0.000163452
UNQ353	AY358648	-1.96696	0.000170266
MGC87042	BC066301	-1.96525	0.000775277
VIM	NM_003380	-1.96115	0.000171614
KIAA1712	NM_001040157	-1.95943	0.000170398
FTL	NM_000146	-1.95884	5.2929e-05
KNTC1	NM_014708	-1.95643	0.000117687
TMEM194B	NM_001142645	-1.95285	0.00408027
TRAPPC1	NM_021210	-1.95241	4.41235e-05
C6orf129	NM_138493	-1.95179	0.00264826
PPEF1	NM_006240	-1.95103	0.000706439
ADAM12	NM_003474	-1.94674	3.7591e-05
MBNL3	NM_018388	-1.94435	0.000508248
HPCAL1	NM_134421	-1.94185	4.4481e-05
CDC7	NM_003503	-1.93974	0.00124776
CCDC33	NM_025055	-1.93691	7.71065e-06
CDH7	NM_033646	-1.9356	0.000610709
PEG10	NM_015068	-1.93495	2.56418e-05
WDHD1	NM_007086	-1.92508	9.67172e-05
EFNB2	NM_004093	-1.92503	8.1268e-05
SHISA3	NM_001080505	-1.92135	0.00222615
B3GNT5	NM_032047	-1.92019	0.00168864
DHTKD1	NM_018706	-1.92011	7.49308e-06
C21orf94	NR_027246	-1.91932	0.00629831
MNS1	NM_018365	-1.91839	0.000424791
SEC24D	NM_014822	-1.91419	0.000114715
SLC27A6	NM_001017372	-1.91328	0.00937241
CDCA7L	NM_018719	-1.91072	1.38678e-05
TMEM106C	NM_001143842	-1.91013	0.000187046
PFN2	NM_053024	-1.90651	0.000144067
AOX1	NM_001159	-1.90592	0.000403193
CNTFR	NM_147164	-1.90543	9.52487e-05
PRSS12	NM_003619	-1.90486	2.76821e-05
TEAD2	NM_003598	-1.90316	0.000133957
BET1	NM_005868	-1.90129	5.41718e-05
SNORD114-2	NR_003194	-1.89974	0.000690975
BNC2	NM_017637	-1.89626	0.000467504
MECOM	NM_001105078	-1.89315	0.000305661
DEPDC4	NM_152317	-1.89107	0.00247743
ENY2	NM_020189	-1.88478	0.000585615
CSRP1	NM_004078	-1.88452	1.34972e-05
POLR2D	NM_004805	-1.88371	0.000158376
CPNE1	NM_152930	-1.88284	5.8401e-06
MRPL9	NM_031420	-1.88235	0.000196684
BRCA1	NR_027676	-1.88158	3.88984e-05
PDGFRA	NM_006206	-1.879	0.000667854
POLE2	NM_002692	-1.87776	0.00131966
GNPDA1	NM_005471	-1.87382	0.0001487
HN1	NM_016185	-1.8738	0.00135729
CHEK2	NM_001005735	-1.87208	0.00145005
HNRNPUL1	NM_007040	-1.86495	4.60478e-06
MMACHC	NM_015506	-1.86494	0.000827201
FANCI	NM_001113378	-1.86241	1.99715e-05
HIST1H2BB	NM_021062	-1.85988	0.0030527
ITGA9	NM_002207	-1.85888	0.000136631
BRCA2	NM_000059	-1.85661	0.000363656
DARS2	NM_018122	-1.85631	6.36095e-05
WBP11	NM_016312	-1.85545	0.000592961
FAM114A1	NM_138389	-1.85483	0.00340375
ANXA4	NM_001153	-1.85398	0.000193668
WASF1	NM_003931	-1.85262	0.000239425
TBC1D1	NM_015173	-1.85235	0.000550492
ALDH1L2	NM_001034173	-1.85181	9.69433e-05
BRIP1	NM_032043	-1.85079	0.000125059
KDELR3	NM_006855	-1.84796	0.000291174
ST6GAL1	NM_173216	-1.84692	4.32343e-05
KDELC2	NM_153705	-1.8423	0.00130618
WDR76	NM_024908	-1.83895	0.000435079
ARL9	NM_206919	-1.83627	2.63456e-05
CHRNB4	NM_000750	-1.83074	1.18631e-05
NSMCE4A	NM_017615	-1.82573	0.00301426
TGM2	NM_004613	-1.82346	0.00013554
TMEM108	NM_023943	-1.81892	3.75711e-05
TMEM119	NM_181724	-1.81801	5.84337e-05
TSPAN18	NM_130783	-1.81375	4.74744e-05
RNASEN	NM_013235	-1.8135	0.000193112
FOXM1	NM_202002	-1.81322	1.09458e-05
HSPH1	NM_006644	-1.81154	8.02857e-06
CHML	NM_001821	-1.81041	0.00255935
MGP	NM_000900	-1.80753	0.000467022
NMU	NM_006681	-1.8067	0.00133323
TAS2R5	NM_018980	-1.8067	4.69824e-05
HGF	NM_000601	-1.80512	0.00238794
CDH2	NM_001792	-1.80508	2.28774e-05
PTGR2	NM_152444	-1.80438	0.000982221
FANCL	NM_001114636	-1.80428	0.000907366
FLJ32810	NM_152432	-1.80166	0.00193216
YAE1D1	NM_001282446	-1.80163	0.00019727
DSN1	NM_001145316	-1.79971	0.00183543
PHLDA1	NM_007350	-1.79852	7.48741e-05
LRRCC1	NM_033402	-1.79793	5.58885e-05
ANKRD7	NM_019644	-1.79607	0.00327978
S100A10	NM_002966	-1.79486	0.000224202
MCM3	NM_002388	-1.79335	9.52066e-05
KCNAB1	NM_003471	-1.79118	1.69587e-05
C11orf1	NM_022761	-1.78767	0.000511074
SLITRK6	NM_032229	-1.78538	0.00185596
LRRC34	NM_153353	-1.78425	0.00136397
IFRG15	NM_022347	-1.78333	0.00056965
C11orf75	NM_020179	-1.78289	0.00393299
DPYSL3	NM_001387	-1.7816	3.04796e-05
CDH11	NM_001797	-1.78092	0.00204062
C3orf14	NM_020685	-1.78059	0.000376576
MFAP4	NM_002404	-1.78055	0.00116277
NEIL3	NM_018248	-1.77936	0.000288573
SAMD4B	NM_018028	-1.77834	4.66192e-05
CEP55	NM_018131	-1.77812	0.0017422
HEATR5A	NM_015473	-1.7773	0.000118752
SLC1A5	NM_005628	-1.77645	5.85912e-05
LDHA	NM_005566	-1.77472	0.000111796
CBLB	NM_170662	-1.77467	1.58212e-05
RPH3A	NM_001143854	-1.77383	9.16526e-06
ATP5J2	NM_004889	-1.77337	1.98748e-05
LOC339803	NR_036496	-1.77323	0.00255756
HTR2B	NM_000867	-1.77254	0.000532146
BASP1	NM_006317	-1.7714	0.000339345
POPDC3	NM_022361	-1.76691	0.000725507
FAM189B	NM_006589	-1.76608	0.000286393
ENG	NM_000118	-1.76589	1.23289e-06
POPDC2	NM_022135	-1.76563	0.00122926
LDB2	NM_001130834	-1.76508	0.00021653
SLC18A3	NM_003055	-1.76386	9.45707e-05
CENPK	NM_022145	-1.76378	0.000359316
SMYD5	NM_006062	-1.76126	0.00148955
TAS2R3	NM_016943	-1.76036	0.000526022
NKAIN1	NM_024522	-1.75974	0.00151186
ZNF300	NM_052860	-1.75967	0.000735823
BLM	NM_000057	-1.75919	0.000461226
C9orf64	NM_032307	-1.75794	0.000237389
SLC12A8	NM_024628	-1.75649	0.000523659
NUP210	NM_024923	-1.75546	0.000322959
SNORA61	NR_002987	-1.75457	0.00316916
PTPRK	NM_001135648	-1.75447	0.00105293
CCDC109B	NM_017918	-1.75389	0.000656229
PLCXD3	NM_001005473	-1.75322	0.00174762
HIST1H2AB	NM_003513	-1.75266	0.00214742
SLC18A2	NM_003054	-1.7521	0.0023739
ATP5C1	NM_001001973	-1.75131	3.81512e-05
EME1	NM_152463	-1.75121	0.00132507
SKA3	NM_145061	-1.75114	0.00144709
STOM	NM_004099	-1.75103	2.3288e-06
TMEM214	NM_017727	-1.7506	0.000110454
TYMS	NM_001071	-1.74689	0.000145194
CDCA7	NM_031942	-1.74508	0.000244832
CNTNAP5	NM_130773	-1.7436	0.000131144
ELK3	NM_005230	-1.74272	4.91442e-06
CDC42EP3	NM_006449	-1.74248	3.42468e-06
BVES	NM_147147	-1.74166	0.00036711
SPC24	NM_182513	-1.7415	0.000247961
TTYH3	NM_025250	-1.74037	0.000166161
POLA1	NM_016937	-1.73983	2.3586e-05
REEP3	NM_001001330	-1.73983	0.000346165
ANKRD31	NM_001164443	-1.73926	0.00363376
SPATS2L	NM_015535	-1.7383	1.71796e-05
HIST1H2BM	NM_003521	-1.73793	6.07214e-05
PCNP	NM_020357	-1.73684	8.09189e-05
PIGS	NM_033198	-1.73557	8.60092e-07
GULP1	NM_016315	-1.73552	5.06892e-05
MLLT1	NM_005934	-1.73545	5.54087e-06
EFNA4	NM_005227	-1.73416	0.00285635
PPARD	NM_006238	-1.73179	5.01117e-05
ASAM	NM_024769	-1.73041	0.000441213
IQCB1	NM_001023570	-1.72922	0.000279275
RDM1	NM_145654	-1.72872	0.000272626
DAPK1	NM_004938	-1.72811	0.000172306
MBOAT4	NM_001100916	-1.72565	0.00452418
TLE1	NM_005077	-1.72548	0.000384695
LOX	NM_002317	-1.72448	0.00255187
CIZ1	NM_012127	-1.72373	2.22864e-05
HHAT	NM_018194	-1.72234	0.000584045
DERA	NM_015954	-1.72193	0.0006062
APOBEC3B	NM_004900	-1.7213	0.00750163
EXO1	NM_130398	-1.72053	0.000174927
STMN2	NM_007029	-1.71832	1.76992e-05
ANXA2P1	NR_001562	-1.71551	0.00179759
GALM	NM_138801	-1.71538	0.000563048
ABCA12	NM_173076	-1.71526	2.41264e-05
FAM111B	NM_198947	-1.71439	0.000831927
FAM163B	NM_001080515	-1.71411	8.95579e-06
RCOR2	NM_173587	-1.71339	0.000227492
SUMF2	NM_015411	-1.71291	2.78476e-06
IFNGR2	NM_005534	-1.71263	0.000167439
FHIT	NM_002012	-1.70932	0.00286793
PM20D2	NM_001010853	-1.7083	0.000513176
ZNF362	NM_152493	-1.70789	3.87884e-05
SULT1C4	NM_006588	-1.70513	0.000834736
ITGB3BP	NM_014288	-1.70456	0.000179384
CCDC80	NM_199511	-1.70436	0.000287906
STOML2	NM_013442	-1.70427	0.000249644
C1orf112	NM_018186	-1.70285	4.80582e-05
FANCD2	NM_033084	-1.70248	4.20567e-05
CENPN	NM_001100624	-1.70224	3.64328e-05
MYB	NM_001130173	-1.70208	0.000489479
KIF26B	NM_018012	-1.70163	0.000515154
TMEM216	NM_016499	-1.70059	0.00694666
TRAPPC3	NM_014408	-1.70027	0.000604974
KCTD12	NM_138444	-1.70024	0.00120002
RARG	NM_000966	-1.69796	2.54609e-05
VRK1	NM_003384	-1.69561	0.00148656
DPF2	NM_006268	-1.69427	7.671e-06
HIST1H4D	NM_003539	-1.69287	0.000440937
SNHG12	AY277594	-1.69269	0.00035286
RGS2	NM_002923	-1.69234	0.00021537
BCL2L14	NM_030766	-1.692	0.000141169
FABP3	NM_004102	-1.69186	0.000288762
MSH5	NM_025259	-1.69152	6.58922e-05
C18orf10	NM_015476	-1.68718	0.000124671
DKFZp434H1419	NR_037701	-1.68709	0.000424718
PZP	NM_002864	-1.68701	0.000294511
FREM1	NM_144966	-1.68584	1.2953e-05
RAD23A	NM_005053	-1.68576	4.56732e-05
CD276	NM_001024736	-1.68403	7.4913e-05
SORCS1	NM_052918	-1.68334	3.74215e-06
CHAF1B	NM_005441	-1.68174	0.000711518
MORC2	NM_014941	-1.68047	1.41039e-06
MIF4GD	NM_020679	-1.68	0.00414348
CMAH	NR_002174	-1.67793	0.000386621
DDX12	NM_004400	-1.67732	0.000117277
ALDH18A1	NM_002860	-1.67657	0.00205392
HIST1H2AJ	NM_021066	-1.67553	0.000767257
ANXA2P2	NR_003573	-1.67365	9.90887e-06
DCLRE1A	NM_014881	-1.67322	0.00224904
C14orf106	NM_018353	-1.67198	0.00173949
CBLL1	NM_024814	-1.67181	0.00172233
PLIN2	NM_001122	-1.67084	0.00106479
ADAM15	NM_207196	-1.67042	0.000575037
RICS	NM_001142685	-1.66851	0.000512394
PDK2	NM_002611	-1.66842	0.00123651
ZWILCH	NR_003105	-1.66747	0.000278638
RGS5	NM_003617	-1.66651	2.8614e-05
UHRF1	NM_001048201	-1.66625	0.00043232
C3orf67	NM_198463	-1.666	0.0013249
CLSPN	NM_022111	-1.66536	0.00408332
C9orf21	NM_153698	-1.66526	0.00571526
TMEM51	NM_001136218	-1.66369	0.00345105
COCH	NM_001135058	-1.66346	2.5635e-06
GJC1	NM_005497	-1.66311	0.0004521
C1orf66	NM_015997	-1.66182	0.00152729
TSGA14	NM_018718	-1.66147	0.00268113
FAM72D	NM_207418	-1.66107	0.000229921
SLC37A4	NM_001467	-1.66093	0.00277108
KIF15	NM_020242	-1.66068	0.00311208
MGC70870	NR_003682	-1.66056	0.000365032
SRrp35	NM_080743	-1.6603	0.000458188
SNORD78	NR_003944	-1.65867	6.74561e-05
TRIM5	NM_033034	-1.65867	0.000597715
ZDHHC16	NM_198046	-1.65815	0.000460556
ANXA2	NM_001002858	-1.65633	0.000447211
IAH1	NM_001039613	-1.65566	6.00102e-05
GNPNAT1	NM_198066	-1.65498	0.00139008
TAF6	NM_005641	-1.65441	4.79841e-05
TMEM62	NM_024956	-1.65366	0.000442377
CNKSR3	NM_173515	-1.65316	0.000437449
COX16	NM_016468	-1.65256	0.000238594
ALG8	NM_024079	-1.65183	0.000237314
TOM1L1	NM_005486	-1.65145	0.00020251
EMP2	NM_001424	-1.64676	0.000284194
POLA2	NM_002689	-1.6466	0.000177369
SNORD113-3	NR_003231	-1.64547	0.00305841
TRMT61B	NM_017910	-1.64316	0.000606399
PTPRR	NM_002849	-1.64273	0.0001052
CENPBD1	NM_145039	-1.64206	0.00186186
KIAA0101	NM_014736	-1.64138	0.000675968
POM121	NM_172020	-1.6411	2.48245e-05
TTLL4	NM_014640	-1.64098	4.5098e-05
GABRG2	NM_198904	-1.64026	8.30565e-05
THAP4	NM_015963	-1.63951	3.17744e-05
ZFPM2	NM_012082	-1.63849	0.000470262
ENOX2	NM_182314	-1.63824	6.93454e-05
ZNF585B	NM_152279	-1.63824	0.00124958
DONSON	NM_017613	-1.63573	6.35178e-05
TRIP13	NM_004237	-1.63406	4.09056e-05
ZC3HAV1L	NM_080660	-1.62961	8.20209e-05
IGLON5	NM_001101372	-1.62912	0.00834589
APOBEC3D	NM_152426	-1.6278	0.00989731
DTL	NM_016448	-1.62492	0.000120702
FRMD3	NM_174938	-1.62364	0.000705212
GSTA4	NM_001512	-1.62147	2.43339e-05
CDC45L	NM_003504	-1.62033	0.000524532
SESTD1	NM_178123	-1.61998	0.000786091
ARAF	NM_001654	-1.61971	0.00036372
MAPK8IP1	NM_005456	-1.61951	0.00235054
ZNF43	NM_003423	-1.61949	0.000463593
URM1	NM_030914	-1.6188	1.89243e-05
APLNR	NM_005161	-1.61829	0.000690733
CTSL2	NM_001333	-1.6179	0.000246052
HACE1	NM_020771	-1.61779	0.000495703
CDC23	NM_004661	-1.61735	0.000416021
PALMD	NM_017734	-1.61685	0.00505804
YDJC	NM_001017964	-1.61578	8.41049e-05
UBE2S	NM_014501	-1.61559	0.000111715
RBBP4	NM_005610	-1.61541	0.00136994
TNNT2	NM_000364	-1.61513	2.90786e-05
PAK1	NM_001128620	-1.61497	0.000302038
STK17B	NM_004226	-1.61429	0.00700022
C12orf32	NR_027363	-1.61213	0.00136863
C14orf126	NM_080664	-1.61213	0.000818562
HAUS1	NR_026978	-1.61004	0.000210305
GATA2	NM_032638	-1.61001	4.79994e-06
GBP2	NM_004120	-1.60933	0.00321553
POLR3D	NM_001722	-1.60919	6.49901e-05
RRM2	NM_001034	-1.60906	0.00662437
C17orf49	NM_001142798	-1.60872	0.000347957
DPH5	NM_001077394	-1.60605	0.000222135
SLC35F2	NM_017515	-1.60565	0.000702479
IMPDH2	NM_000884	-1.60475	2.46255e-06
KCNRG	NM_173605	-1.60458	0.00233716
SUPT16H	NM_007192	-1.60458	0.00079928
UBQLN4	NM_020131	-1.60458	0.00494048
HIST1H3J	NM_003535	-1.60376	0.00350456
FAT1	NM_005245	-1.60358	0.00130474
PIGW	NM_178517	-1.60313	0.00663344
TMEM5	NM_014254	-1.60313	0.00783109
CCDC34	NM_030771	-1.60261	0.00143948
FUCA2	NM_032020	-1.60178	0.00144367
ARL2	NM_001667	-1.60051	0.000203515
AFAP1	NM_198595	-1.60011	0.000126855
NSF	NM_006178	-1.59962	0.000236149
GATA4	NM_002052	-1.59858	2.65847e-05
C12orf66	NM_152440	-1.59817	0.000327776
TIMP2	NM_003255	-1.59719	0.000502759
AZGP1	NM_001185	-1.59715	0.00171649
CCNK	NM_001099402	-1.59662	0.000138037
NAE1	NM_001018159	-1.59657	0.000128044
PSPH	NM_004577	-1.59646	0.000107245
VANGL1	NM_138959	-1.59619	2.20073e-05
C4orf36	NM_144645	-1.59612	0.00859904
SBK1	NM_001024401	-1.59549	0.000794291
FAM26E	NM_153711	-1.59394	0.00163431
RFTN1	NM_015150	-1.59357	0.000336111
VPS26A	NM_004896	-1.5918	0.000241128
MLF1IP	NM_024629	-1.59164	0.00269366
CREB1	NM_004379	-1.59147	0.000396883
NUDT12	NM_031438	-1.58961	0.00139363
STAR	NM_000349	-1.58859	0.00422475
RNF26	NM_032015	-1.58828	0.000145118
SLC35A4	NM_080670	-1.58706	0.000222246
DDX11	NM_030653	-1.58555	0.000293651
OSBPL3	NM_015550	-1.58531	0.000699953
DERL1	NM_024295	-1.58528	5.57084e-05
RFC4	NM_002916	-1.58506	0.000246365
HDAC9	NM_178423	-1.5842	4.92338e-05
C2orf48	XM_005246164	-1.58398	0.00164597
GBP4	NM_052941	-1.5834	0.000117566
CNN2	NM_004368	-1.58328	0.0037147
DYM	NM_017653	-1.58319	0.000394708
CDK2	NM_001798	-1.58132	0.000346268
GMNN	NM_015895	-1.58112	0.000639679
TOX	NM_014729	-1.58105	0.000103954
DIAPH1	NM_005219	-1.58088	0.000199179
C6orf167	NM_198468	-1.5808	0.00218499
LINC01116	NR_040001	-1.58064	0.000544381
SLC29A1	NM_001078175	-1.58006	0.00094248
TMEM194A	NM_001130963	-1.57929	0.00129987
ADH5	NM_000671	-1.5772	0.00894257
ELMOD2	NM_153702	-1.57659	0.00263182
LRRC8C	NM_032270	-1.57652	0.00625844
MCM8	NM_032485	-1.57597	0.000276423
C15orf42	NM_152259	-1.57523	8.22299e-05
SGK1	NM_001143676	-1.57441	0.000116727
SEPN1	NM_020451	-1.57403	0.000190832
BDH2	NM_020139	-1.57321	0.00183225
C7orf13	NR_026865	-1.57318	0.000356399
GDNF	NM_000514	-1.57312	0.000102024
CSRP2	NM_001321	-1.57206	0.00167056
FBN1	NM_000138	-1.57197	0.000164518
ORC6L	NM_014321	-1.57182	0.000224232
OIP5	NM_007280	-1.57161	0.000760983
DRD2	NM_000795	-1.57061	3.93834e-05
ZRANB3	NM_032143	-1.57025	0.00023679
PRTFDC1	NM_020200	-1.56907	0.000655724
SLC7A11	NM_014331	-1.56868	0.000211947
HIRIP3	NM_003609	-1.56858	0.0012149
HIST1H1T	NM_005323	-1.56823	0.000128787
SRD5A3	NM_024592	-1.56793	0.000644549
DAG1	NM_004393	-1.56716	0.00321309
CDK6	NM_001259	-1.56638	0.000689079
SPOCK1	NM_004598	-1.56412	0.000285704
SCD	NM_005063	-1.56406	5.74319e-05
RNF170	NM_001160223	-1.56399	0.00204834
C20orf96	NM_080571	-1.56375	0.00277601
SGOL1	NM_001012410	-1.56373	0.00137328
ABL1	NM_005157	-1.56337	6.50956e-05
PCLO	NM_033026	-1.56271	0.000847503
ZNF717	NM_001128223	-1.56227	0.00118252
CENPP	NM_001012267	-1.56225	8.07735e-05
ADAMTS19	NM_133638	-1.5621	2.83323e-05
POR	NM_000941	-1.5616	1.92994e-05
JPH1	NM_020647	-1.56104	0.00117177
FRMD6	NM_001042481	-1.5608	0.00667627
BTN1A1	NM_001732	-1.56075	0.000164153
ACACA	NM_198839	-1.56063	3.58715e-06
TUBB3	NM_006086	-1.56046	2.55432e-06
SNORD114-6	NR_003198	-1.56033	0.00295992
hCG_1817306	NR_026966	-1.56026	0.00154846
TLCD1	NM_138463	-1.56009	0.00325267
MECOM	NM_004991	-1.56003	0.00167754
C18orf45	NM_032933	-1.55805	0.000282995
DIAPH3	NM_001042517	-1.5579	0.00102757
CACNG4	NM_014405	-1.55779	0.000286594
C17orf75	NM_022344	-1.55726	0.00382172
MARK2	NM_017490	-1.55682	1.52181e-05
MOBKL2A	NM_130807	-1.55681	0.000242476
POMGNT1	NM_017739	-1.55659	0.000363549
SCAMP5	NM_138967	-1.55642	0.00154459
CMBL	NM_138809	-1.55527	6.05084e-05
TFDP1	NR_026580	-1.55498	1.35705e-05
BRE	NM_199193	-1.55411	5.72176e-05
LOC440570	XR_250706	-1.55384	0.00080176
CSPG4	NM_001897	-1.55308	0.0074339
C15orf41	NM_032499	-1.55265	0.000293063
NAV2	NM_182964	-1.55248	0.0010922
NSMCE1	NM_145080	-1.55241	0.000372864
MINA	NM_001042533	-1.55233	1.77627e-05
CLSTN2	NM_022131	-1.55221	0.00026956
FMNL2	NM_052905	-1.5507	0.000696934
MTHFD1L	NM_015440	-1.55025	7.17986e-05
GINS2	NM_016095	-1.55021	0.000126287
CHRNB2	NM_000748	-1.55013	0.000259714
RAMP2	NM_005854	-1.54885	0.00564311
FKBP4	NM_002014	-1.54873	0.00365005
IGFBP3	NM_001013398	-1.54868	0.00253065
PHKA1	NM_002637	-1.5473	0.00146694
DKFZP564O0823	NM_015393	-1.54693	9.55168e-05
KHDRBS3	NM_006558	-1.54684	0.000364717
LBA1	NM_014831	-1.54557	0.00188167
C6orf150	NM_138441	-1.54523	0.00653211
ZNF695	NM_020394	-1.545	0.000419874
CCDC111	NM_152683	-1.5446	0.00494719
NTNG1	NM_001113226	-1.54449	0.000390076
GPR64	NM_001079858	-1.54434	0.00504293
ISOC1	NM_016048	-1.54373	0.000176256
NPM3	NM_006993	-1.54356	0.00200956
WASF2	NM_006990	-1.54282	0.0029182
SLC43A3	NM_017611	-1.54264	0.000589756
FBXO5	NM_012177	-1.54259	0.000923548
FNTB	NM_002028	-1.54251	0.00106431
SDC1	NM_001006946	-1.54233	0.00128201
EZR	NM_003379	-1.54225	6.17429e-05
SLC9A3R1	NM_004252	-1.54206	0.00259133
SNORD75	NR_003941	-1.54186	0.000787666
ACTR10	NM_018477	-1.54159	0.00102427
KIFC1	NM_002263	-1.54153	0.00360337
SMC6	NM_001142286	-1.54144	0.00169038
LBH	NM_030915	-1.54112	6.07981e-05
KDM4D	NM_018039	-1.5408	0.00196244
HSD17B12	NM_016142	-1.54071	0.00126785
CD44	NM_000610	-1.54056	0.000719794
DDX25	NM_013264	-1.54039	0.0082458
EDEM2	NR_026728	-1.54031	0.000979811
RAD51L1	NM_002877	-1.54017	0.00120024
CENPI	NM_006733	-1.5393	0.00877404
C14orf33	NR_027123	-1.53872	0.000415014
AGA	NM_000027	-1.53835	0.00424115
BAT2	NM_080686	-1.53752	2.21086e-05
C5orf25	NM_198567	-1.53712	0.00634897
CAPNS1	NM_001749	-1.53687	0.00123005
POM121C	NM_001099415	-1.53654	9.64945e-05
DUT	NM_001025248	-1.53632	0.000540429
STRA6	NM_022369	-1.53621	0.000180107
PRDM5	NM_018699	-1.53606	0.000969843
APOC1	NM_001645	-1.53488	0.000700531
AP2M1	NM_004068	-1.53435	0.000127765
CYP20A1	NM_177538	-1.53427	0.00296802
NEDD1	NM_001135175	-1.5337	0.00100875
DDX60L	NM_001012967	-1.53275	0.00477574
TMEM45A	NM_018004	-1.53239	0.00628235
BEGAIN	NM_020836	-1.53222	0.000243662
SRRM1	NM_005839	-1.5319	6.70744e-06
NBLA00301	NR_003679	-1.53181	0.000173841
NETO2	NM_018092	-1.53151	0.000629938
PCGF6	NM_001011663	-1.53126	0.00724401
ANKRD32	NM_032290	-1.53011	0.00652893
TSPAN14	NM_030927	-1.5299	4.18091e-05
SHOX2	NM_006884	-1.52951	9.9706e-05
POLD3	NM_006591	-1.52947	0.000980795
C18orf54	NM_173529	-1.52938	0.00609239
PLGRKT	NM_018465	-1.52878	0.000473365
KIAA0319L	NM_024874	-1.52781	0.000111782
NCAPG2	NM_017760	-1.5278	0.00027933
SHC1	NM_183001	-1.52766	0.000206211
LPCAT3	NM_005768	-1.52644	0.000658397
TIMELESS	NM_003920	-1.52624	0.00033432
LOC400464	AK127420	-1.52622	0.000962962
PRIMA1	NM_178013	-1.52617	0.00105448
MAST4	NM_015183	-1.52578	0.0030976
BCAT2	NM_001190	-1.52517	1.39114e-06
SLC25A13	NM_001160210	-1.525	0.000128887
PRUNE2	NM_015225	-1.52459	0.00284155
CAMK4	NM_001744	-1.52413	0.000125893
ITGB5	NM_002213	-1.52374	7.25562e-05
MMP2	NM_004530	-1.52372	3.3357e-06
CENPE	NM_001813	-1.52369	0.00153567
CPSF6	NM_007007	-1.52249	1.13504e-05
RPL27A	NM_000990	-1.5218	0.00105217
ITPRIPL1	NM_178495	-1.52149	0.00123428
OLFM3	NM_058170	-1.52126	0.000323544
RPAP1	NM_015540	-1.52098	0.000175094
TAF12	NM_001135218	-1.52053	0.000829665
CENPF	NM_016343	-1.52038	0.000125053
C21orf57	NM_058181	-1.51985	0.00107638
TMEM154	NM_152680	-1.51971	0.00671506
NASP	NM_172164	-1.51931	0.00189245
DNA2	NM_001080449	-1.51874	4.27426e-05
SNORD50B	NR_003044	-1.51856	0.00245957
ANAPC1	NM_022662	-1.51677	0.00389883
MCM10	NM_182751	-1.51615	0.000401206
PTMAP7	AF170294	-1.51597	0.000518341
ZC3H18	NM_144604	-1.51583	0.000766596
C20orf103	NM_012261	-1.5154	2.74193e-05
C1orf85	NM_144580	-1.51512	1.28222e-05
GAB2	NM_080491	-1.51458	2.92058e-05
GAP43	NM_001130064	-1.51432	0.000212225
IL17RD	NM_017563	-1.51424	0.00201726
MAP1D	NM_199227	-1.51388	0.000717306
ANAPC1	NM_022662	-1.51338	0.00521109
ACTN4	NM_004924	-1.51334	0.000163287
KPNA6	NM_012316	-1.51278	2.6731e-05
KIF4A	NM_012310	-1.51268	0.00407601
TTC30B	NM_152517	-1.51244	0.000138355
ZMAT5	NM_019103	-1.51205	0.000291909
ADAMTS7	NM_014272	-1.51196	0.0032433
HPDL	NM_032756	-1.51181	0.00832631
HIST1H2BI	NM_003525	-1.51156	0.00887441
CLCC1	NM_001048210	-1.51148	1.35435e-05
C16orf35	NM_001077350	-1.51145	0.000111737
HMP19	NM_015980	-1.51081	0.000797511
PKMYT1	NM_182687	-1.51078	0.00273686
PTCD2	NM_024754	-1.51032	0.00210885
C2orf3	NM_003203	-1.50966	0.0031166
NIPSNAP3A	NM_015469	-1.50915	0.00695963
SCARA3	NM_016240	-1.50905	0.000705006
MTHFD1	NM_005956	-1.50838	0.000104722
DENND1A	NM_020946	-1.50756	1.65453e-05
FABP6	NM_001040442	-1.50671	3.9964e-05
ADAL	NM_001159280	-1.50574	0.000434344
HIST1H3F	NM_021018	-1.50535	0.000136048
CCDC150	NM_001080539	-1.50534	0.00197879
SFRS15	NM_020706	-1.50452	0.000154849
SLMO2	NM_016045	-1.50303	0.000565981
PRR13	NM_018457	-1.5028	7.33118e-05
PGBD2	NM_170725	-1.50233	0.00469129
EHD2	NM_014601	-1.50215	0.000132036
PDE8B	NM_003719	-1.50209	0.000545858
ZFP36L2	NM_006887	-1.50134	0.000100688
BRMS1	NM_015399	-1.50127	0.0001757
TOP2A	NM_001067	-1.50101	0.000478491
INVS	NM_014425	-1.5004	0.000107503
STAC	NM_003149	-1.50018	0.000686877
C7orf49	NR_024185	-1.49974	0.00241807
UTP20	NM_014503	-1.49903	0.000276687
MPV17L	NM_173803	-1.49894	0.0034025
NUDCD1	NM_001128211	-1.49892	0.00202385
BAT3	NM_004639	-1.49859	0.000381146
C12orf34	NM_032829	-1.49848	0.00324882
COX4NB	NM_006067	-1.49797	0.000118543
HIST1H3B	NM_003537	-1.49719	0.0106561
SNORA74A	NR_002915	-1.49708	0.000543633
PLK4	NM_014264	-1.49699	0.0151786
MYBL2	NM_002466	-1.49692	0.000168439
TOM1L1	NM_005486	-1.49675	0.00163241
MSRB2	NM_012228	-1.49631	0.000768356
CCDC53	NM_016053	-1.49621	0.00177943
MCCC2	NM_022132	-1.49599	0.000478517
C7orf44	NM_018224	-1.49564	6.05973e-05
CDC2	NM_001786	-1.4952	0.00101614
GEMIN6	NM_024775	-1.49504	0.01449
PNPLA6	NM_006702	1.49516	0.000476151
C10orf57	BC022252	1.49595	0.00178998
TSC22D1	NM_183422	1.49603	0.000388919
METTL7A	NM_014033	1.49632	0.000459688
NR1D2	NM_005126	1.49633	0.00207463
TMEM161B	NM_153354	1.49786	0.000175676
DENND5B	NM_144973	1.49788	0.000168149
NOSTRIN	NM_001039724	1.49809	0.00186212
RAB40B	NM_006822	1.49847	5.79017e-05
SEPW1	NM_003009	1.499	0.00412402
VAT1	NM_006373	1.49951	0.000267891
C1D	NM_006333	1.50005	0.00452913
RPS6KL1	NM_031464	1.50009	4.09298e-06
PGF	NM_002632	1.50061	0.00104681
ANO10	NM_018075	1.50099	0.0028891
ERMP1	NM_024896	1.50167	0.000771237
LOC100129112	AK123839	1.50196	0.000574897
ORMDL3	NM_139280	1.50243	0.000242319
MMP15	NM_002428	1.5042	0.00599109
PARP11	NM_020367	1.50422	0.0064867
BHLHE41	NM_030762	1.50434	0.000386796
ZNF286A	NM_020652	1.50466	0.00364735
ZNF432	NM_014650	1.50482	0.000264135
RORB	NM_006914	1.50541	0.00596804
TAF13	NM_005645	1.50644	0.000547662
MPND	NM_032868	1.50662	0.00151582
PNRC1	NM_006813	1.50674	0.000447596
RNF6	NM_005977	1.50854	0.00385415
MIA3	NM_198551	1.50859	0.000132155
ZNF708	NM_021269	1.50917	0.00100303
PPM1K	NM_152542	1.50935	0.00620089
ASH1L	NM_018489	1.51019	9.20563e-05
ZNF17	NM_006959	1.51045	0.000710521
GAL	NM_015973	1.51096	0.00093759
ABHD2	NM_007011	1.51113	2.02473e-05
SMEK2	NM_001122964	1.51118	0.000600307
MGEA5	NM_012215	1.51169	0.000126307
CXADR	NM_001338	1.5122	0.000280016
MCFD2	NM_139279	1.51243	0.000102075
RFX3	NM_134428	1.51286	0.000107377
SYTL2	NM_206927	1.51319	0.00673776
SGSM1	NM_001039948	1.51373	9.7107e-05
ELP3	NM_018091	1.51453	1.71471e-05
PDP1	NM_001161778	1.51492	0.000469935
MFSD6	NM_017694	1.51503	0.000594117
CAMSAP1L1	NM_203459	1.51519	3.46453e-06
SENP7	NM_020654	1.51538	0.00110253
PGAM2	NM_000290	1.51585	0.0002286
RALB	NM_002881	1.51604	0.00347105
CLASP2	NM_015097	1.5171	3.3184e-05
MAP2K6	NM_002758	1.51807	0.000396561
TRIM25	NM_005082	1.51819	0.000186893
AKTIP	NM_001012398	1.51837	0.00319206
MRS2	NM_020662	1.51847	0.00190268
ZNF597	NM_152457	1.51865	0.00578037
CDC37L1	NM_017913	1.5187	0.00103084
ZNF587	NM_032828	1.51956	0.000157389
C1orf9	NM_014283	1.52003	0.00079504
CPE	NM_001873	1.52044	0.00471497
MGC16703	NR_003608	1.52087	0.00030955
KLHL7	NM_018846	1.5215	0.000755206
PECI	NM_206836	1.52178	0.00827521
RNU5F	NR_002753	1.52344	0.00536619
N4BP2	NM_018177	1.52665	0.0087907
TMED6	NM_144676	1.5269	0.000963491
ZNF264	NM_003417	1.52746	0.000419783
NFAT5	NM_138714	1.52796	0.000261359
NDRG4	NM_020465	1.52897	0.000408711
MAP6	NM_207577	1.52943	3.12757e-05
LRPAP1	NM_002337	1.52944	0.000189069
ZNF211	NM_006385	1.52944	0.000245532
KIAA1826	NM_032424	1.53037	4.41508e-05
WDR37	NM_014023	1.53101	0.000152693
LTB4R	NM_001143919	1.53112	0.000378409
LSM11	NM_173491	1.53198	0.00541244
PAK3	NM_002578	1.53232	3.32949e-05
ATP6V1B1	NM_001692	1.53251	0.000156747
KIAA1598	NM_001127211	1.53342	0.00771147
SNORD115-35	NR_003350	1.53398	0.00016162
EAPP	NM_018453	1.5347	0.000359581
LMBR1L	NM_018113	1.5348	0.000231218
C10orf118	NM_018017	1.53488	0.000111934
RFK	NM_018339	1.53605	0.000499338
TBC1D12	NM_015188	1.53801	0.000907084
SPRYD3	NM_032840	1.5395	0.000312887
C1D	NM_006333	1.53954	0.0044782
TNRC6C	NM_001142640	1.53954	0.000245289
ZBTB5	NM_014872	1.53986	0.00232187
TNIK	NM_015028	1.54045	0.000141521
IK	NM_006083	1.54072	0.00212658
ZNF121	NM_001008727	1.541	0.000135856
HOXD4	NM_014621	1.54123	0.00487539
HBII-52-28	NR_003497	1.54176	0.000799144
EDEM3	NM_025191	1.54183	0.000656965
TMEM9B	NM_020644	1.54215	4.34736e-05
PJA2	NM_014819	1.54267	0.00055109
SLC9A9	NM_173653	1.54309	0.00180593
DUSP3	NM_004090	1.54327	0.000435448
CNGB1	NM_001297	1.54486	0.00162598
SCARNA16	NR_003013	1.54513	4.6189e-05
SETD7	NM_030648	1.54578	6.10483e-07
AKAP9	NM_005751	1.54636	3.28519e-05
RSPH4A	NM_001010892	1.54654	0.00285983
OR4F16	NM_001005277	1.5476	0.000780825
CADM2	NM_153184	1.54983	0.00212234
PDXK	NM_003681	1.54999	9.77451e-05
ATP1A3	NM_152296	1.55086	4.8809e-05
CCDC47	NM_020198	1.55088	0.000146974
ASNA1	NM_004317	1.55089	1.30395e-05
ACRC	NM_052957	1.55168	0.000388115
CNTN1	NM_001843	1.55276	0.000357508
CSAD	NM_015989	1.55355	0.000351165
ACSL4	NM_022977	1.55583	0.000810619
IMPAD1	NM_017813	1.55613	0.000605241
ZNF610	NM_001161425	1.55618	0.00311886
TOPORS	NM_005802	1.55628	2.78916e-05
FAIM2	NM_012306	1.55732	2.00881e-05
ACOX1	NM_004035	1.55826	0.000164222
YIPF7	NM_182592	1.55849	0.00430648
P4HA2	NM_004199	1.55864	0.000243107
GNA14	NM_004297	1.55899	0.00310808
CLIP3	NM_015526	1.5592	0.00070704
ANKS1B	NM_152788	1.55978	0.000685176
KIAA1737	NM_033426	1.55986	0.000831612
AOC2	NM_009590	1.56102	5.52168e-05
C9orf41	NM_152420	1.56104	0.00014718
SNORD116-29	NR_003360	1.56126	0.00085821
PCDHB1	NM_013340	1.56131	0.0028042
FAM117B	NM_173511	1.56159	6.09561e-05
C7orf63	NM_001039706	1.56275	0.00496082
SLC41A2	NM_032148	1.56341	0.00561516
TMEM67	NM_153704	1.56364	0.000459088
TRIM52	NM_032765	1.56511	0.000208812
CLSTN3	NM_014718	1.56598	4.41569e-05
BAZ2B	NM_013450	1.56628	0.000563547
POFUT2	NM_015227	1.56673	0.000520302
SYNJ2BP	NM_018373	1.56988	1.26031e-05
ZNF841	NM_001136499	1.57024	0.00229188
ZNF850P	NM_001193552	1.57077	4.83793e-05
APPL1	NM_012096	1.57176	5.97e-05
NF1	NM_001042492	1.572	0.000462183
C15orf24	NM_020154	1.57225	1.02422e-05
TMEM130	NM_001134450	1.57246	9.33474e-06
C3orf59	NM_178496	1.57328	0.000926435
SNORD59B	NR_003046	1.57334	0.00244646
LMAN1	NM_005570	1.57352	8.89065e-05
ZMAT1	NM_001011657	1.57352	0.00117382
CADPS	NM_003716	1.57364	0.000686944
EXOC8	NM_175876	1.57385	1.07877e-05
DPYS	NM_001385	1.57494	0.000770676
GPR162	NM_019858	1.57537	0.00670932
SMPD1	NM_000543	1.57653	0.00246312
DAAM1	NM_014992	1.57686	0.00399399
MEIS1	NM_002398	1.5775	0.000112423
ATP6V1A	NM_001690	1.57767	5.55873e-05
SNORA46	NR_002978	1.57773	0.00205729
JMY	NM_152405	1.57788	0.000403094
BTN3A2	NM_007047	1.57813	0.000988274
PNMA1	NM_006029	1.57847	0.000221723
C2orf61	NM_001163561	1.57914	0.000467041
BNIPL	NM_001159642	1.57948	0.0023189
SNORD94	NR_004378	1.5802	5.33183e-06
TOMM20L	NM_207377	1.58031	0.0048914
IKZF4	NM_022465	1.58055	5.89446e-05
LIG4	NM_002312	1.58116	0.000519213
ZNF586	NM_017652	1.58119	3.98467e-05
ATP6V0A1	NM_001130020	1.58187	0.000108428
TRIM37	NM_015294	1.58351	0.00322578
ASB3	NM_016115	1.58572	0.00210392
C7orf20	NM_015949	1.58623	0.00241227
KLHL24	NM_017644	1.58799	0.000213128
RAB4B	NM_016154	1.58844	0.000409077
SNORA50	NR_002980	1.58858	0.000697308
C1orf230	NM_001144956	1.58946	0.00255914
GPR137C	NM_001099652	1.59211	0.00142822
SLC25A12	NM_003705	1.59232	0.00032225
CLDN12	NM_012129	1.59238	0.000280319
PHKG2	NM_000294	1.59253	5.97291e-05
OR2L8	NM_001001963	1.59409	0.00368042
ATP11B	NM_014616	1.59457	0.000288761
STAT2	NM_005419	1.59544	0.0062684
FLVCR1	NM_014053	1.59545	0.000192962
OAT	NM_000274	1.59566	0.00127248
TMEM2	NM_013390	1.59708	0.000504073
CTSS	NM_004079	1.5972	0.000495746
MCF2	NM_001099855	1.5975	0.0013101
TEX12	NM_031275	1.5976	0.00656694
MOSPD2	NM_152581	1.5989	0.00372124
ZDHHC20	NM_153251	1.59931	0.000133321
GFPT1	NM_002056	1.60048	0.0011
TMEM38A	NM_024074	1.60096	0.000544343
TSHZ1	NM_005786	1.60168	0.00130675
MAGI2	NM_012301	1.60245	0.000650071
DYNC2H1	NM_001080463	1.60402	0.000646639
NCDN	NM_014284	1.60427	0.000135969
GOLGA2	NM_004486	1.60503	0.000218268
TERF2IP	NM_018975	1.60527	1.94025e-06
CHCHD7	NM_001011667	1.60561	0.000549699
SNORD116-25	NR_003339	1.60689	0.000622728
KIF5C	NM_004522	1.60712	1.57533e-05
TAS2R7	NM_023919	1.60742	0.000636672
SLC23A2	NM_005116	1.60764	0.00018064
TOLLIP	NM_019009	1.6084	6.03223e-05
MAN2B2	NM_015274	1.61109	0.000258345
ZNF174	NM_003450	1.61281	0.000169731
MALAT1	NR_002819	1.61306	0.000851187
JHDM1D	NM_030647	1.61352	0.000599154
APLP1	NM_001024807	1.61502	9.24351e-06
SC5DL	NM_006918	1.61699	0.0037298
VWA3A	NM_173615	1.6178	3.98177e-05
KBTBD8	NM_032505	1.61787	0.0013685
TGOLN2	NM_006464	1.61816	0.000380495
HERC2P4	NR_002827	1.62098	3.61843e-06
ZNF227	NM_182490	1.62185	0.000214863
ZBTB41	NM_194314	1.62433	0.00194997
BCKDHA	NM_000709	1.62513	3.78537e-05
YOD1	NM_018566	1.6257	0.00106463
ACADSB	NM_001609	1.62578	0.000418702
LRP12	NM_013437	1.62605	0.000335182
PEX12	NM_000286	1.62661	0.000478737
UNC80	NM_032504	1.62666	6.06827e-05
CP110	NM_014711	1.62667	0.00025476
TAS2R10	NM_023921	1.62782	0.00473928
ANO6	NM_001025356	1.62988	0.00137613
REC8	NM_001048205	1.63003	4.15204e-05
DNAJC27	NM_016544	1.63106	0.000647379
AGPAT4	NM_020133	1.63114	0.000652245
FAM179B	NM_015091	1.63505	0.000173491
RMND5A	NM_022780	1.63558	0.00116602
ANKRD36B	NM_025190	1.63622	0.00156822
LOC642513	XR_019055	1.63688	0.00401897
SNORD116-26	NR_003340	1.63733	0.00151909
SMARCD3	NM_001003802	1.63898	9.45232e-05
AHNAK2	NM_138420	1.64078	0.00801249
KLF9	NM_001206	1.64086	7.4454e-05
HERC2P4	NR_002827	1.64163	2.59666e-06
TRIM23	NM_001656	1.64362	0.00364647
SGTB	NM_019072	1.64364	0.00137571
NSDHL	NM_015922	1.64506	0.000256231
GRK4	NM_182982	1.6453	0.00200083
TMEM81	NM_203376	1.64572	0.000109686
SERINC3	NM_006811	1.64752	4.91235e-06
ATP6V1D	NM_015994	1.64788	0.000857836
LOC642838	XM_001714030	1.64898	0.00789769
KIAA1683	NM_001145304	1.64928	0.0030263
KIAA1147	NM_001080392	1.65	0.000552986
ZNF778	NM_001201407	1.65075	0.000207881
ZNF654	NM_018293	1.65134	0.00273609
LOC100287934	XR_108279	1.65187	0.00109514
SLC41A3	NM_017836	1.65229	0.00013143
WDR47	NM_001142550	1.6523	8.80128e-05
CDON	NM_016952	1.65368	5.21211e-05
FAM63B	NM_001040450	1.65373	2.46432e-05
BRWD1	NM_033656	1.65413	0.000212317
CPEB4	NM_030627	1.65442	0.000233077
KIAA2026	NM_001017969	1.65508	0.00333223
BRWD3	NM_153252	1.65613	7.60728e-05
TAF1	NM_004606	1.65624	0.00152862
CYB5D1	NM_144607	1.65633	0.00239169
ZNF20	NM_021143	1.65661	0.00342993
ATP6AP1	NM_001183	1.65695	8.70564e-05
MAP3K2	NM_006609	1.65707	0.00340286
TBC1D9	NM_015130	1.65847	0.000238794
SCYL2	NM_017988	1.66273	0.00050893
CPT1A	NM_001876	1.66328	0.000633475
MYH15	NM_014981	1.66382	8.48295e-06
QSOX1	NM_002826	1.66383	0.000115483
VASH2	NM_024749	1.66392	2.96872e-05
PHEX	NM_000444	1.66417	0.000284
TGFB2	NM_001135599	1.66451	0.00287648
BMI1	NM_005180	1.66516	0.000364701
LOC100131848	AK097099	1.66723	0.0010318
NUCB2	NM_005013	1.67192	0.00169673
HERPUD1	NM_014685	1.67252	0.000349922
SPAG16	NM_024532	1.67256	0.000867683
KIDINS220	NM_020738	1.67269	7.53622e-06
NARF	NM_001038618	1.67873	9.53648e-05
CREBL2	NM_001310	1.68282	0.000518129
RCL1	NM_005772	1.68296	3.32367e-05
RANBP6	NM_012416	1.68341	0.000100566
CD200R1	NM_138806	1.68433	0.00179028
HRH4	NM_021624	1.68594	0.00811789
DYRK1B	NM_004714	1.68696	2.00902e-05
PGAP1	NM_024989	1.689	0.000274476
FAM54B	NM_019557	1.68971	0.000140336
PELI2	NM_021255	1.69315	0.00057029
PLEKHM3	NM_001080475	1.69479	0.000600393
JAK2	NM_004972	1.69572	3.62537e-05
MYBL1	NM_001080416	1.69612	0.000241626
TYW3	NM_138467	1.69669	7.84369e-05
MDGA2	NM_001113498	1.69673	0.00143753
TBC1D2	NM_018421	1.69713	0.000512212
THAP1	NM_018105	1.704	2.46054e-05
ANKRD42	NM_182603	1.70713	0.00300506
CUL4B	NM_001079872	1.70879	0.00323613
LRRC6	NM_012472	1.71023	0.00111145
DPY19L2P2	NR_027768	1.71071	6.612e-05
SSR1	NM_003144	1.71155	0.000154809
STAT1	NM_007315	1.71228	0.000258215
CXorf42	NR_027131	1.71461	4.9523e-05
RRM2B	NM_015713	1.71546	0.000237715
LANCL2	NM_018697	1.7165	2.57224e-06
P4HTM	NM_177938	1.71806	1.93149e-05
LRP1B	NM_018557	1.71892	0.000273149
PARP8	NM_024615	1.71996	6.91719e-05
FLJ22167	NM_001077419	1.72033	0.00689614
MCF2L2	NM_015078	1.72096	3.85762e-05
RNF11	NM_014372	1.72108	0.000191976
ERCC5	NM_000123	1.7213	0.0007483
SECISBP2L	NM_014701	1.72267	0.000115957
PCMTD1	NM_052937	1.72401	0.000259786
NEK11	NM_024800	1.72415	0.00043451
KDM5B	NM_006618	1.72452	3.88009e-05
DDX58	NM_014314	1.72519	0.00407381
RAB30	NM_014488	1.73033	0.000782804
DUSP26	NM_024025	1.73126	0.000151077
VWA5A	NM_001130142	1.7332	0.00577136
VTRNA1-3	NR_026705	1.73474	8.26015e-06
SCAND2	NR_004859	1.74271	6.64779e-05
C19orf56	NM_016145	1.74404	0.000149587
TAGLN3	NM_013259	1.74577	0.0080283
DUSP10	NM_007207	1.74612	0.000700554
ZNF491	NM_152356	1.74698	0.000112821
PCDH9	NM_203487	1.75022	0.00181421
ZBTB20	NM_015642	1.75024	0.000479517
PGM2L1	NM_173582	1.7516	0.00199085
SNRPN	NM_003097	1.75521	0.00157475
HCFC2	NM_013320	1.75762	0.000351234
C6orf163	NM_001010868	1.75866	0.00173208
GALNT3	NM_004482	1.76362	0.00423943
WDR17	NM_170710	1.76623	5.73162e-05
SNORA14B	NR_002956	1.76641	0.0015164
CDKN1B	NM_004064	1.7687	3.32698e-05
PPP2R2B	NM_004576	1.77137	0.00222356
ZNF699	NM_198535	1.77245	0.00173478
ZNF721	NM_133474	1.77425	0.000362687
C3orf35	NM_178339	1.77707	0.000167283
MBNL2	NM_144778	1.7787	1.31862e-05
MBD5	NM_018328	1.78035	3.33735e-05
ATP2B4	NM_001001396	1.78049	1.6481e-05
GNS	NM_002076	1.78086	4.45762e-05
GSDMB	NM_001042471	1.78113	0.00176634
SCML1	NM_001037540	1.7819	0.000631467
SLC16A7	NM_004731	1.78353	0.000359197
ROCK1	NM_005406	1.78364	0.000671751
ZNF461	NM_153257	1.78636	0.00101031
CCNL2	NM_001039577	1.789	4.81128e-06
TFRC	NM_003234	1.79179	1.31987e-05
ARRDC3	NM_020801	1.79527	3.41776e-05
HBII-52-24	NR_003495	1.79638	0.00880719
DNAH11	NM_003777	1.79643	5.19953e-05
UBE2W	NM_001001481	1.79818	0.00194527
LASS3	NM_178842	1.79991	0.000152557
RIOK3	NM_003831	1.80189	0.000584166
NME5	NM_003551	1.80203	0.00078305
GABRR2	NM_002043	1.80497	0.00140267
HIPK3	NM_005734	1.80567	6.25003e-05
HOXD10	NM_002148	1.80618	0.00109945
HERC3	NM_014606	1.80656	0.000658628
ZNF177	NM_003451	1.8107	0.00210199
NEXN	NM_144573	1.81164	0.0009658
ZNF474	NM_207317	1.81164	0.00406733
SYNJ1	NM_003895	1.81191	0.000124704
E2F5	NM_001951	1.81289	0.000864456
EFR3A	NM_015137	1.81398	0.000370946
STAT3	NM_139276	1.81823	0.000112896
MAPK10	NM_138980	1.82163	0.000198742
SLC9A6	NM_001042537	1.82342	0.0022893
TPTE2	NM_130785	1.82423	0.00244012
COX7A2	NM_001865	1.8261	0.00043444
CMYA5	NM_153610	1.82651	0.000198818
HSD17B7	NM_016371	1.83016	0.00102759
MORC3	NM_015358	1.83068	0.000319878
PAPD5	NM_001040284	1.83213	0.0077622
RASA4	NM_006989	1.83232	0.00181606
POLN	NM_181808	1.83677	0.000377851
CHIC1	NM_001039840	1.84899	0.00120805
PIK3IP1	NM_052880	1.85039	2.81603e-05
TMF1	NM_007114	1.85985	0.00101351
SEMA6D	NM_153618	1.86067	1.02812e-05
TMEM167B	NM_020141	1.8609	1.37244e-05
DCAF6	NM_018442	1.86678	1.37903e-05
DYNC1I1	NM_004411	1.86693	1.44151e-05
C7orf53	NM_182597	1.86997	0.00479695
SUOX	NM_000456	1.87297	0.000232866
VTRNA1-1	NR_026703	1.87383	0.00334072
CD46	NM_002389	1.87683	0.000140841
CCDC62	NM_201435	1.87746	0.00221418
ZNF493	NM_001076678	1.88165	0.000349271
EML2	NM_012155	1.88369	0.000821334
TBCK	NM_033115	1.88557	2.15623e-05
ZNF791	NM_153358	1.88976	3.31738e-06
UQCRFS1	NM_006003	1.89202	0.000526115
TM2D3	NM_078474	1.89229	2.99058e-05
TRIM69	NM_182985	1.89376	0.0003368
KDM4A	NM_014663	1.89612	0.000127725
SERINC1	NM_020755	1.89629	0.00131186
KPNA5	NM_002269	1.8964	0.0011156
MPP4	NM_033066	1.90082	0.000442222
FAM8A1	NM_016255	1.90156	5.94928e-05
SNORD109A	NR_001295	1.90348	3.00746e-05
DNAJB4	NM_007034	1.90737	0.000453386
FAM71F1	NM_032599	1.90836	0.00021842
ALDH8A1	NM_022568	1.90842	0.00317448
KIAA1324	NM_020775	1.91665	0.000175967
EFHC1	NM_018100	1.91748	5.8142e-06
SMARCA2	NM_003070	1.92137	0.00022516
RNF103	NM_005667	1.92361	0.000318301
BCL6	NM_001706	1.92935	1.82434e-05
RAB21	NM_014999	1.93182	0.0037128
ADCYAP1R1	NM_001118	1.94223	6.80533e-06
KCTD21	NM_001029859	1.94829	0.000162483
LMBRD1	NM_018368	1.95077	0.0024549
GABBR1	NM_001470	1.95637	0.000241263
SNORD116-28	NR_003361	1.96293	0.000379629
LYST	NM_000081	1.96532	0.00136501
WBP1	NM_012477	1.97602	0.000351164
GDF9	NM_005260	1.97724	0.000259896
PRKAB2	NM_005399	1.9779	0.000436174
GNG3	NM_012202	1.98869	0.000121951
STMN4	NM_030795	1.99237	0.000662935
YPEL2	NM_001005404	1.99353	0.000161472
HORMAD1	NM_032132	2.00296	0.00344155
HSPA13	NM_006948	2.00595	0.00226177
PPP2R5B	NM_006244	2.00738	2.03674e-07
ARID4A	NM_002892	2.00906	0.000129174
ADAM32	NM_145004	2.02171	0.000463616
CCDC146	NM_020879	2.02475	0.00119828
LOC100132686	ENST00000416328	2.02798	0.00179246
ARL6IP5	NM_006407	2.03872	5.31142e-06
C9orf131	NM_203299	2.04065	0.0012057
MAP3K13	NM_004721	2.04149	0.000157335
INSIG1	NM_005542	2.04826	2.19133e-05
TAS2R9	NM_023917	2.05398	0.00151298
YPEL5	NM_001127401	2.0573	9.73895e-05
KIAA1370	NM_019600	2.05977	0.000117668
LOC121952	NR_026965	2.06072	9.18439e-06
ZDHHC11	NM_024786	2.0613	0.00474076
CHST5	NM_024533	2.07302	0.00761003
UHMK1	NM_175866	2.08	5.26976e-06
TSPYL1	NM_003309	2.08501	0.000101397
ZMYND17	NM_001024593	2.08718	0.000220067
GCM1	NM_003643	2.09438	0.000201193
DGKI	NM_004717	2.11016	0.000196481
CLEC4A	NM_016184	2.11742	0.00173413
IPMK	NM_152230	2.12316	0.000649124
ANKRD62	NM_001277333	2.1234	0.00033934
GFRA2	NM_001495	2.13024	4.01135e-05
NEK7	NM_133494	2.14089	0.000103321
ZRSR1	BC104811	2.14786	0.00051131
MSTN	NM_005259	2.15409	0.00317021
ODF2L	NM_020729	2.1547	0.00518384
PLEKHA3	NM_019091	2.15825	0.00252283
AGPHD1	NM_001013619	2.16777	0.00045387
COQ10B	NM_025147	2.1698	0.000273089
CTSK	NM_000396	2.17167	0.000301888
TTLL3	NM_001025930	2.18392	0.000193758
PCDHB5	NM_015669	2.1916	0.000186874
NOVA1	NM_002515	2.20486	0.000105634
ELOVL4	NM_022726	2.2073	4.46727e-05
LOC283588	ENST00000433659	2.21506	0.00101238
C14orf182	NM_001012706	2.21542	0.00163211
RPS6KA5	NM_004755	2.22742	0.00041575
DNAJB9	NM_012328	2.2324	1.35785e-05
SLC2A3	NM_006931	2.24319	4.42399e-05
FAM151B	NM_205548	2.25392	0.000232683
KAT2B	NM_003884	2.25755	0.00093524
C9orf5	NM_032012	2.28406	5.34031e-05
C6orf165	NM_001031743	2.28428	0.000265623
KLHL28	NM_017658	2.28905	7.08246e-05
TSPYL2	NM_022117	2.29193	7.74181e-06
GM2A	NM_000405	2.29447	3.46621e-07
NAP1L3	NM_004538	2.29451	0.000211706
LOC100130815	AL834311	2.3115	1.36566e-05
SIX4	NM_017420	2.32085	1.50418e-06
DBP	NM_001352	2.32451	3.66884e-06
TPRG1L	NM_182752	2.34782	1.31098e-05
SYT11	NM_152280	2.3594	1.04116e-06
WNT2B	NM_024494	2.3695	0.000114362
ACOT12	NM_130767	2.39667	0.000244993
ARRDC4	NM_183376	2.40127	2.52412e-05
SNORD115-2	NR_003294	2.41742	0.000191677
LOC339524	NR_026985	2.42864	7.36313e-06
CYLD	NM_015247	2.44869	5.6803e-05
LIN28B	NM_001004317	2.44911	0.000603638
ABAT	NM_020686	2.4604	3.66615e-05
SLC10A5	NM_001010893	2.47813	0.000212513
CPEB3	NM_014912	2.48065	1.09883e-05
CAB39L	NM_030925	2.49774	4.16306e-05
CYHR1	NM_138496	2.50649	0.0005012
ZNF596	NM_001042416	2.51056	9.71646e-05
C5orf41	NM_153607	2.55056	0.000168152
C7orf60	NM_152556	2.56253	1.61354e-05
GRK5	NM_005308	2.5672	0.000230156
C10orf110	NR_024628	2.58419	8.0932e-05
RAB3A	NM_002866	2.59301	2.7367e-05
LAMB4	NM_007356	2.59604	0.000215565
PFTK1	NM_012395	2.61404	0.00019915
SESN3	NM_144665	2.64742	6.93755e-06
MXD1	NM_002357	2.65914	1.87617e-06
FAM126B	NM_173822	2.66639	6.13631e-06
SNORD115-48	NR_003362	2.70603	0.00788393
IL20RB	NM_144717	2.71251	0.00016015
LIMD1-AS1	NR_033947	2.7518	0.000378861
TAS2R8	NM_023918	2.76185	5.44678e-06
CUBN	NM_001081	2.7755	7.76975e-06
FHDC1	NM_033393	2.83616	0.000344084
ALS2CR12	NM_139163	2.9281	0.000165933
ZNF434	NM_017810	2.93008	7.62934e-06
TCP11L2	NM_152772	2.97221	0.000222638
CYP3A5	NM_000777	3.12679	5.31661e-05
IGFBP5	NM_000599	3.1706	1.82312e-07
IMPG2	NM_016247	3.19034	3.50076e-05
ROPN1L	NM_031916	3.22298	1.90242e-05
TNFSF13B	NM_006573	3.28776	9.80578e-06
NCEH1	NM_001146276	3.3067	3.35589e-06
LRRC39	NM_144620	3.35843	7.35561e-05
LRRTM2	NM_015564	3.37597	0.000457873
SPDYA	NM_182756	3.54402	0.000175544
FAM23A	NM_001098844	3.58985	3.44547e-07
TP53INP1	NM_033285	3.68485	9.98867e-05
SNORD115-38	NR_003353	3.82165	0.00358353
LOC196913	NM_001014830	3.90617	6.27003e-05
AVIL	NM_006576	3.96775	2.72318e-06
LRRC66	NM_001024611	4.16821	0.000457475
SNORD115-7	NR_003299	4.24411	0.000176729
GSTM2	NM_000848	4.26289	1.91709e-06
SNORD115-33	NR_003348	4.40356	0.00043617
CDKL4	NM_001009565	4.48912	0.000344201
FAM71F2	NM_001012454	5.31581	5.06848e-06
SNORD115-30	NR_003345	6.45419	4.94501e-05
SNORD115-31	NR_003346	6.82395	5.94068e-05
LOC339524	NR_026989	7.02204	7.4884e-05
SNORD115-32	NR_003347	10.2212	0.000140048
SNORD115-17	NR_003309	10.937	1.6389e-05
PAR4	NR_022010	11.3263	7.38894e-05
C2orf66	NM_213608	11.9836	6.81677e-06
SNORD115-44	NR_003359	13.8914	1.31227e-05
SNORD115-25	NR_003342	14.9778	1.06567e-05
SNORD115-20	NR_003312	22.7334	1.30889e-08
SNORD115-6	NR_003298	24.01	5.42013e-07
SNORD115-1	NR_001291	25.1981	8.78917e-07
SNORD115-42	NR_003357	25.2144	1.3472e-06
SNORD115-12	NR_003304	33.7826	7.287e-06
SNORD115-26	NR_003343	35.5565	4.87001e-06
SNORD115-11	NR_003303	59.7228	2.32466e-06
