# Supplementary material for: MEIS2 is essential for neuroblastoma cell survival and proliferation by transcriptional control of M-phase progression
Source: Cell Death Dis. 2014 Sep 11;5(9):e1417–. doi: 10.1038/cddis.2014.370 (PMC4540202; doi:10.1038/cddis.2014.370)
Supplement: Supplementary Table S3 [file cddis2014370x3.xls]

## Sheet: Sheet1
Table S3. DAVID analysis of genes upregulated by shMEIS2-43 (≥-1.5 fold, p < 0.01)
Category	Term	Count	%	PValue	Genes	List Total	Pop Hits	Pop Total	Fold Enrichment	Bonferroni	Benjamini	FDR
GOTERM_BP_FAT	GO:0009141~nucleoside triphosphate metabolic process	11	2.12355	0.00192296	ATP6V1A, NME5, ATP2B4, ATP6AP1, ATP11B, ATP1A3, MGEA5, ATP6V0A1, RRM2B, ATP6V1B1, ATP6V1D	346	131	13528	3.28306	0.972869	0.513937	3.23087
GOTERM_BP_FAT	GO:0009206~purine ribonucleoside triphosphate biosynthetic process	9	1.73745	0.00354153	ATP6V1A, NME5, ATP2B4, ATP6AP1, ATP11B, ATP1A3, ATP6V0A1, ATP6V1B1, ATP6V1D	346	98	13528	3.59066	0.998704	0.56442	5.8739
GOTERM_BP_FAT	GO:0009145~purine nucleoside triphosphate biosynthetic process	9	1.73745	0.00376961	ATP6V1A, NME5, ATP2B4, ATP6AP1, ATP11B, ATP1A3, ATP6V0A1, ATP6V1B1, ATP6V1D	346	99	13528	3.55439	0.999156	0.544518	6.24083
GOTERM_BP_FAT	GO:0009201~ribonucleoside triphosphate biosynthetic process	9	1.73745	0.00376961	ATP6V1A, NME5, ATP2B4, ATP6AP1, ATP11B, ATP1A3, ATP6V0A1, ATP6V1B1, ATP6V1D	346	99	13528	3.55439	0.999156	0.544518	6.24083
GOTERM_BP_FAT	GO:0009144~purine nucleoside triphosphate metabolic process	10	1.9305	0.00401169	ATP6V1A, NME5, ATP2B4, ATP6AP1, ATP11B, ATP1A3, MGEA5, ATP6V0A1, ATP6V1B1, ATP6V1D	346	122	13528	3.20478	0.999465	0.529191	6.62881
GOTERM_BP_FAT	GO:0009142~nucleoside triphosphate biosynthetic process	9	1.73745	0.00452244	ATP6V1A, NME5, ATP2B4, ATP6AP1, ATP11B, ATP1A3, ATP6V0A1, ATP6V1B1, ATP6V1D	346	102	13528	3.44985	0.999795	0.538007	7.44243
GOTERM_BP_FAT	GO:0006754~ATP biosynthetic process	8	1.5444	0.0076123	ATP6V1A, ATP2B4, ATP6AP1, ATP11B, ATP1A3, ATP6V0A1, ATP6V1B1, ATP6V1D	346	89	13528	3.51445	0.999999	0.696792	12.224
GOTERM_BP_FAT	GO:0009205~purine ribonucleoside triphosphate metabolic process	9	1.73745	0.0101464	ATP6V1A, NME5, ATP2B4, ATP6AP1, ATP11B, ATP1A3, ATP6V0A1, ATP6V1B1, ATP6V1D	346	117	13528	3.00756	1	0.770102	15.971
GOTERM_BP_FAT	GO:0009152~purine ribonucleotide biosynthetic process	9	1.73745	0.0101464	ATP6V1A, NME5, ATP2B4, ATP6AP1, ATP11B, ATP1A3, ATP6V0A1, ATP6V1B1, ATP6V1D	346	117	13528	3.00756	1	0.770102	15.971
GOTERM_BP_FAT	GO:0009199~ribonucleoside triphosphate metabolic process	9	1.73745	0.0106507	ATP6V1A, NME5, ATP2B4, ATP6AP1, ATP11B, ATP1A3, ATP6V0A1, ATP6V1B1, ATP6V1D	346	118	13528	2.98207	1	0.761485	16.6985
GOTERM_BP_FAT	GO:0009260~ribonucleotide biosynthetic process	9	1.73745	0.0140747	ATP6V1A, NME5, ATP2B4, ATP6AP1, ATP11B, ATP1A3, ATP6V0A1, ATP6V1B1, ATP6V1D	346	124	13528	2.83778	1	0.809901	21.4831
GOTERM_BP_FAT	GO:0007050~cell cycle arrest	8	1.5444	0.0162231	CDKN1B, KAT2B, UHMK1, MAP2K6, TP53INP1, JMY, SESN3, TGFB2	346	103	13528	3.03676	1	0.8352	24.3518
GOTERM_BP_FAT	GO:0018209~peptidyl-serine modification	5	0.965251	0.0169366	GALNT3, TAF1, MORC3, HIPK3, UHMK1	346	39	13528	5.0126	1	0.83109	25.2825
GOTERM_BP_FAT	GO:0046034~ATP metabolic process	8	1.5444	0.0178584	ATP6V1A, ATP2B4, ATP6AP1, ATP11B, ATP1A3, ATP6V0A1, ATP6V1B1, ATP6V1D	346	105	13528	2.97892	1	0.830908	26.469
GOTERM_BP_FAT	GO:0015985~energy coupled proton transport, down electrochemical gradient	5	0.965251	0.0184503	ATP6V1A, ATP6AP1, ATP6V0A1, ATP6V1B1, ATP6V1D	346	40	13528	4.88728	1	0.825345	27.2215
GOTERM_BP_FAT	GO:0015986~ATP synthesis coupled proton transport	5	0.965251	0.0184503	ATP6V1A, ATP6AP1, ATP6V0A1, ATP6V1B1, ATP6V1D	346	40	13528	4.88728	1	0.825345	27.2215
GOTERM_BP_FAT	GO:0006818~hydrogen transport	6	1.1583	0.0220489	ATP6V1A, SLC23A2, ATP6AP1, ATP6V0A1, ATP6V1B1, ATP6V1D	346	63	13528	3.72364	1	0.863253	31.6426
GOTERM_BP_FAT	GO:0009150~purine ribonucleotide metabolic process	9	1.73745	0.0250745	ATP6V1A, NME5, ATP2B4, ATP6AP1, ATP11B, ATP1A3, ATP6V0A1, ATP6V1B1, ATP6V1D	346	138	13528	2.54989	1	0.885035	35.1628
GOTERM_BP_FAT	GO:0032313~regulation of Rab GTPase activity	5	0.965251	0.0313763	SGSM1, TBC1D12, TBC1D9, TBCK, TBC1D2	346	47	13528	4.15939	1	0.925537	41.9543
GOTERM_BP_FAT	GO:0032483~regulation of Rab protein signal transduction	5	0.965251	0.0313763	SGSM1, TBC1D12, TBC1D9, TBCK, TBC1D2	346	47	13528	4.15939	1	0.925537	41.9543
GOTERM_BP_FAT	GO:0034504~protein localization in nucleus	7	1.35135	0.0329741	MORC3, ATP6AP1, BCL6, JAK2, KPNA5, TOPORS, TGFB2	346	94	13528	2.91157	1	0.927061	43.5666
GOTERM_BP_FAT	GO:0009259~ribonucleotide metabolic process	9	1.73745	0.0347048	ATP6V1A, NME5, ATP2B4, ATP6AP1, ATP11B, ATP1A3, ATP6V0A1, ATP6V1B1, ATP6V1D	346	147	13528	2.39377	1	0.929185	45.2653
GOTERM_BP_FAT	GO:0034220~ion transmembrane transport	5	0.965251	0.0358395	ATP6V1A, ATP6AP1, ATP6V0A1, ATP6V1B1, ATP6V1D	346	49	13528	3.98962	1	0.927967	46.3528
GOTERM_BP_FAT	GO:0006164~purine nucleotide biosynthetic process	9	1.73745	0.0359102	ATP6V1A, NME5, ATP2B4, ATP6AP1, ATP11B, ATP1A3, ATP6V0A1, ATP6V1B1, ATP6V1D	346	148	13528	2.3776	1	0.920998	46.4198
GOTERM_BP_FAT	GO:0018105~peptidyl-serine phosphorylation	4	0.772201	0.0368229	TAF1, MORC3, HIPK3, UHMK1	346	29	13528	5.39286	1	0.918815	47.2788
GOTERM_BP_FAT	GO:0043087~regulation of GTPase activity	8	1.5444	0.038041	SGSM1, TBC1D12, TBC1D9, NF1, ALS2CR12, BCL6, TBCK, TBC1D2	346	123	13528	2.54298	1	0.918423	48.405
GOTERM_BP_FAT	GO:0016311~dephosphorylation	9	1.73745	0.0437372	SPDYA, PDP1, DUSP3, NCEH1, DUSP26, TPTE2, PPM1K, SYNJ1, DUSP10	346	154	13528	2.28496	1	0.933032	53.3772
GOTERM_BP_FAT	GO:0009165~nucleotide biosynthetic process	10	1.9305	0.0490996	ATP6V1A, NME5, ATP2B4, ATP6AP1, ATP11B, ATP1A3, ATP6V0A1, RRM2B, ATP6V1B1, ATP6V1D	346	186	13528	2.10206	1	0.947576	57.6427
GOTERM_BP_FAT	GO:0006163~purine nucleotide metabolic process	10	1.9305	0.0490996	ATP6V1A, NME5, ATP2B4, ATP6AP1, ATP11B, ATP1A3, MGEA5, ATP6V0A1, ATP6V1B1, ATP6V1D	346	186	13528	2.10206	1	0.947576	57.6427
GOTERM_BP_FAT	GO:0032318~regulation of Ras GTPase activity	7	1.35135	0.0499534	SGSM1, TBC1D12, TBC1D9, NF1, BCL6, TBCK, TBC1D2	346	104	13528	2.63161	1	0.945527	58.287
GOTERM_BP_FAT	GO:0032870~cellular response to hormone stimulus	8	1.5444	0.0539763	KAT2B, SORBS1, PGF, JAK2, GNG3, APPL1, STAT1, STAT3	346	133	13528	2.35178	1	0.948746	61.2005
GOTERM_BP_FAT	GO:0000060~protein import into nucleus, translocation	4	0.772201	0.0549923	ATP6AP1, BCL6, JAK2, TGFB2	346	34	13528	4.5998	1	0.947365	61.9053
GOTERM_BP_FAT	GO:0034654~nucleobase, nucleoside, nucleotide and nucleic acid biosynthetic process	10	1.9305	0.0593685	ATP6V1A, NME5, ATP2B4, ATP6AP1, ATP11B, ATP1A3, ATP6V0A1, RRM2B, ATP6V1B1, ATP6V1D	346	193	13528	2.02582	1	0.951116	64.8059
GOTERM_BP_FAT	GO:0034404~nucleobase, nucleoside and nucleotide biosynthetic process	10	1.9305	0.0593685	ATP6V1A, NME5, ATP2B4, ATP6AP1, ATP11B, ATP1A3, ATP6V0A1, RRM2B, ATP6V1B1, ATP6V1D	346	193	13528	2.02582	1	0.951116	64.8059
GOTERM_BP_FAT	GO:0045926~negative regulation of growth	7	1.35135	0.0623113	RNF6, CDKN1B, TSPYL2, MSTN, BCL6, GDF9, TGFB2	346	110	13528	2.48807	1	0.954566	66.6382
GOTERM_BP_FAT	GO:0007254~JNK cascade	5	0.965251	0.0633705	TNIK, MAP3K2, DUSP10, MAPK10, MAP3K13	346	59	13528	3.31341	1	0.953446	67.2754
GOTERM_BP_FAT	GO:0015992~proton transport	5	0.965251	0.0699051	ATP6V1A, ATP6AP1, ATP6V0A1, ATP6V1B1, ATP6V1D	346	61	13528	3.20478	1	0.96058	70.9601
GOTERM_BP_FAT	GO:0007259~JAK-STAT cascade	4	0.772201	0.0766417	JAK2, STAT1, STAT3, STAT2	346	39	13528	4.01008	1	0.969041	74.3476
GOTERM_BP_FAT	GO:0051271~negative regulation of cell motion	5	0.965251	0.0767718	MIA3, CDKN1B, NF1, ABHD2, IGFBP5	346	63	13528	3.10304	1	0.966697	74.4092
GOTERM_BP_FAT	GO:0031098~stress-activated protein kinase signaling pathway	5	0.965251	0.0767718	TNIK, MAP3K2, DUSP10, MAPK10, MAP3K13	346	63	13528	3.10304	1	0.966697	74.4092
GOTERM_BP_FAT	GO:0030308~negative regulation of cell growth	6	1.1583	0.0859693	RNF6, CDKN1B, TSPYL2, BCL6, GDF9, TGFB2	346	92	13528	2.54989	1	0.976328	78.428
GOTERM_BP_FAT	GO:0060397~JAK-STAT cascade involved in growth hormone signaling pathway	2	0.3861	0.0981847	JAK2, STAT3	346	4	13528	19.5491	1	0.98231	82.8529
GOTERM_BP_FAT	GO:0018210~peptidyl-threonine modification	3	0.579151	0.0991287	GALNT3, TAF1, HIPK3	346	21	13528	5.58547	1	0.980012	83.1566
