# Supplementary material for: MEIS2 is essential for neuroblastoma cell survival and proliferation by transcriptional control of M-phase progression
Source: Cell Death Dis. 2014 Sep 11;5(9):e1417–. doi: 10.1038/cddis.2014.370 (PMC4540202; doi:10.1038/cddis.2014.370)
Supplement: Supplementary Table S4 [file cddis2014370x4.xls]

## Sheet: Sheet1
Table S4. DAVID analysis of genes downregulated by shMEIS2-43 (≤-1.5 fold, p < 0.01)
Category	Term	Count	%	PValue	Genes	List Total	Pop Hits	Pop Total	Fold Enrichment	Bonferroni	Benjamini	FDR
GOTERM_BP_FAT	GO:0006260~DNA replication	34	5.32081	4.65181e-15	CLSPN, FHIT, BLM, DNAH14, POLA1, POLA2, MCM10, CCNE2, PRIM1, TYMS, MCM8, POLE2, ORC6L, TOP2A, CDC7, GINS2, RBBP4, DTL, NASP, CENPF, BRCA2, MCM3, RMI1, BRCA1, CDK2, NAE1, POLD3, DNA2, CCDC111, RFC4, RRM2, SUPT16H, CHAF1B, DUT	453	190	13528	5.34393	9.70357e-12	9.70357e-12	8.04912e-12
GOTERM_BP_FAT	GO:0006259~DNA metabolic process	54	8.4507	1.02748e-13	CLSPN, FHIT, MLH3, MCM10, PRIM1, FANCL, CCNE2, MCM8, FANCI, NSMCE1, TOP2A, CDC7, RBBP4, DTL, NEIL3, MCM3, RMI1, CDK2, UHRF1, DCLRE1A, RFC4, FANCD2, RRM2, BLM, DNAH14, UNG, RAD23A, POLA1, POLA2, TYMS, POLE2, RAD51L1, MDC1, ORC6L, TRIP13, EXO1, GINS2, NASP, MSH5, EME1, BRIP1, SMC6, CENPF, BRCA2, BRCA1, NAE1, POLD3, DNA2, CCDC111, BRE, SUPT16H, ABL1, CHAF1B, DUT	453	506	13528	3.18697	2.1371e-10	1.06855e-10	1.7738e-10
GOTERM_BP_FAT	GO:0007049~cell cycle	69	10.7981	1.62706e-13	KIFC1, CLSPN, E2F7, KNTC1, PKMYT1, MLH3, CCNE2, MCM8, DDX11, OIP5, FANCI, DDX12, TUBB3, ANAPC1, CDC7, ARL2, CDK1, CCNK, RBBP4, DSN1, SGOL1, KIF15, ESPL1, CDK6, MCM3, CDK2, DCLRE1A, UHRF1, TIMELESS, FANCD2, C14ORF106, PRDM5, HAUS4, BLM, FOXM1, HAUS1, LRRCC1, POLA1, CHEK2, CEP55, SPC24, PRUNE2, MDC1, RAD51L1, NCAPG2, FBXO5, MNS1, SKA3, ZWILCH, TFDP1, TRIP13, EXO1, MKI67, NASP, GMNN, MSH5, CDC23, BR…	453	776	13528	2.65536	3.38701e-10	1.129e-10	2.81131e-10
GOTERM_BP_FAT	GO:0022403~cell cycle phase	46	7.19875	2.36396e-12	HAUS4, KIFC1, BLM, HAUS1, LRRCC1, POLA1, KNTC1, PKMYT1, CEP55, MLH3, SPC24, PRUNE2, DDX11, OIP5, NCAPG2, RAD51L1, SKA3, MNS1, FBXO5, ZWILCH, TUBB3, TRIP13, CDC7, EXO1, ANAPC1, CDK1, CCNK, MKI67, DSN1, MSH5, SGOL1, KIF15, CENPF, BRCA2, CDC23, CDK6, CENPE, ESPL1, HGF, CDK2, NEDD1, DCLRE1A, TIMELESS, FANCD2, C14ORF106, ABL1	453	414	13528	3.31813	4.91948e-09	1.22987e-09	4.08331e-09
GOTERM_BP_FAT	GO:0000279~M phase	40	6.25978	5.2425e-12	HAUS4, KIFC1, HAUS1, LRRCC1, KNTC1, PKMYT1, CEP55, MLH3, SPC24, DDX11, NCAPG2, RAD51L1, OIP5, SKA3, MNS1, FBXO5, ZWILCH, TUBB3, TRIP13, EXO1, ANAPC1, CDK1, CCNK, MKI67, DSN1, MSH5, SGOL1, KIF15, CENPF, BRCA2, CDC23, CENPE, ESPL1, HGF, CDK2, NEDD1, DCLRE1A, TIMELESS, FANCD2, C14ORF106	453	329	13528	3.63078	1.09096e-08	2.18192e-09	9.05528e-09
GOTERM_BP_FAT	GO:0000280~nuclear division	31	4.85133	5.11758e-11	HAUS4, KIFC1, HAUS1, LRRCC1, KNTC1, PKMYT1, CEP55, SPC24, DDX11, NCAPG2, OIP5, SKA3, FBXO5, ZWILCH, TUBB3, ANAPC1, CDK1, CCNK, DSN1, KIF15, SGOL1, CENPF, CDC23, ESPL1, CENPE, HGF, CDK2, DCLRE1A, NEDD1, TIMELESS, C14ORF106	453	220	13528	4.20799	1.06497e-07	1.77495e-08	8.83956e-08
GOTERM_BP_FAT	GO:0007067~mitosis	31	4.85133	5.11758e-11	HAUS4, KIFC1, HAUS1, LRRCC1, KNTC1, PKMYT1, CEP55, SPC24, DDX11, NCAPG2, OIP5, SKA3, FBXO5, ZWILCH, TUBB3, ANAPC1, CDK1, CCNK, DSN1, KIF15, SGOL1, CENPF, CDC23, ESPL1, CENPE, HGF, CDK2, DCLRE1A, NEDD1, TIMELESS, C14ORF106	453	220	13528	4.20799	1.06497e-07	1.77495e-08	8.83956e-08
GOTERM_BP_FAT	GO:0000087~M phase of mitotic cell cycle	31	4.85133	8.09478e-11	HAUS4, KIFC1, HAUS1, LRRCC1, KNTC1, PKMYT1, CEP55, SPC24, DDX11, NCAPG2, OIP5, SKA3, FBXO5, ZWILCH, TUBB3, ANAPC1, CDK1, CCNK, DSN1, KIF15, SGOL1, CENPF, CDC23, ESPL1, CENPE, HGF, CDK2, DCLRE1A, NEDD1, TIMELESS, C14ORF106	453	224	13528	4.13284	1.68452e-07	2.40646e-08	1.3982e-07
GOTERM_BP_FAT	GO:0048285~organelle fission	31	4.85133	1.4036e-10	HAUS4, KIFC1, HAUS1, LRRCC1, KNTC1, PKMYT1, CEP55, SPC24, DDX11, NCAPG2, OIP5, SKA3, FBXO5, ZWILCH, TUBB3, ANAPC1, CDK1, CCNK, DSN1, KIF15, SGOL1, CENPF, CDC23, ESPL1, CENPE, HGF, CDK2, DCLRE1A, NEDD1, TIMELESS, C14ORF106	453	229	13528	4.04261	2.92089e-07	3.65111e-08	2.42442e-07
GOTERM_BP_FAT	GO:0006281~DNA repair	33	5.16432	1.6615e-09	CLSPN, BLM, UNG, RAD23A, POLA1, MLH3, FANCL, TYMS, POLE2, MDC1, RAD51L1, FANCI, NSMCE1, TOP2A, TRIP13, EXO1, MSH5, NEIL3, EME1, BRIP1, BRCA2, SMC6, BRCA1, POLD3, DNA2, UHRF1, DCLRE1A, RFC4, FANCD2, SUPT16H, BRE, ABL1, CHAF1B	453	284	13528	3.47001	3.45757e-06	3.84175e-07	2.86989e-06
GOTERM_BP_FAT	GO:0006974~response to DNA damage stimulus	38	5.94679	3.07262e-09	CLSPN, BLM, UNG, RAD23A, POLA1, CHEK2, MLH3, FANCL, TYMS, POLE2, RAD51L1, MDC1, FANCI, NSMCE1, TOP2A, TRIP13, EXO1, CDK1, DTL, MSH5, NEIL3, EME1, BRIP1, BRCA2, SMC6, BRCA1, NAE1, POLD3, DNA2, UHRF1, DCLRE1A, RFC4, TIMELESS, FANCD2, SUPT16H, BRE, ABL1, CHAF1B	453	373	13528	3.04236	6.3941e-06	6.39412e-07	5.30731e-06
GOTERM_BP_FAT	GO:0000278~mitotic cell cycle	37	5.7903	8.44688e-09	HAUS4, KIFC1, BLM, HAUS1, LRRCC1, KNTC1, POLA1, PKMYT1, CEP55, SPC24, DDX11, NCAPG2, OIP5, SKA3, FBXO5, ZWILCH, TUBB3, CDC7, ANAPC1, CDK1, CCNK, DSN1, SGOL1, KIF15, CENPF, CDC23, CDK6, CENPE, ESPL1, HGF, CDK2, NEDD1, DCLRE1A, TIMELESS, C14ORF106, PRDM5, ABL1	453	370	13528	2.98631	1.75778e-05	1.59799e-06	1.45902e-05
GOTERM_BP_FAT	GO:0051301~cell division	32	5.00782	1.60017e-08	HAUS4, KIFC1, HAUS1, KNTC1, LRRCC1, CEP55, SPC24, CCNE2, NCAPG2, OIP5, SKA3, FBXO5, ZWILCH, CDC7, ANAPC1, CDK1, CCNK, DSN1, SGOL1, CENPF, BRCA2, CDC23, CDK6, ESPL1, CENPE, CDK2, CENPH, DCLRE1A, NEDD1, TIMELESS, C14ORF106, CDCA7L	453	295	13528	3.23939	3.3299e-05	2.77496e-06	2.76396e-05
GOTERM_BP_FAT	GO:0022402~cell cycle process	47	7.35524	1.98442e-08	HAUS4, KIFC1, BLM, HAUS1, LRRCC1, POLA1, KNTC1, PKMYT1, CEP55, MLH3, SPC24, PRUNE2, DDX11, OIP5, NCAPG2, RAD51L1, SKA3, MNS1, FBXO5, ZWILCH, TUBB3, TRIP13, CDC7, EXO1, ANAPC1, CDK1, CCNK, MKI67, DSN1, MSH5, SGOL1, KIF15, CENPF, BRCA2, CDC23, CDK6, CENPE, ESPL1, HGF, BRCA1, CDK2, NEDD1, DCLRE1A, TIMELESS, FANCD2, C14ORF106, ABL1	453	565	13528	2.48419	4.12949e-05	3.17659e-06	3.42767e-05
GOTERM_BP_FAT	GO:0033554~cellular response to stress	45	7.04225	1.55768e-07	CLSPN, DERL1, BLM, UNG, RAD23A, POLA1, CHEK2, MLH3, FANCL, TYMS, POLE2, STAC, RAD51L1, MDC1, FANCI, NSMCE1, TOP2A, SCAMP5, TRIP13, EXO1, CDK1, PTPRK, DTL, NEIL3, MSH5, EME1, AARS, BRIP1, BRCA2, SMC6, STRADB, BRCA1, NAE1, POLD3, DNA2, UHRF1, DCLRE1A, RFC4, TIMELESS, FANCD2, SUPT16H, BRE, MAPK8IP1, ABL1, CHAF1B	453	566	13528	2.37428	0.000324101	2.31535e-05	0.000269056
GOTERM_BP_FAT	GO:0051726~regulation of cell cycle	28	4.38185	1.80091e-05	BLM, KNTC1, PKMYT1, CHEK2, CCNE2, MDC1, FBXO5, ZWILCH, CDC7, PTPRK, CDK1, CCNK, TAF6, GMNN, CENPF, BRCA2, CDC23, BRIP1, CDK6, ESPL1, CENPE, PDE3A, CDK2, BRCA1, NAE1, PLK4, TIMELESS, BRE	453	331	13528	2.52619	0.0367836	0.00249536	0.0311024
GOTERM_BP_FAT	GO:0006261~DNA-dependent DNA replication	11	1.72144	1.94317e-05	POLD3, CCNE2, PRIM1, CCDC111, DNA2, RFC4, BLM, POLE2, POLA1, BRCA2, MCM3	453	58	13528	5.6637	0.0396311	0.00252417	0.0335589
GOTERM_BP_FAT	GO:0000075~cell cycle checkpoint	13	2.03443	4.81857e-05	CDK1, BLM, KNTC1, BRIP1, CENPF, CENPE, CHEK2, BRCA1, NAE1, CCNE2, MDC1, BRE, ZWILCH	453	91	13528	4.26616	0.0954131	0.00588128	0.0831982
GOTERM_BP_FAT	GO:0007059~chromosome segregation	12	1.87793	7.54347e-05	KIFC1, DDX11, DSN1, SGOL1, CENPF, CDC23, SKA3, CENPE, ESPL1, TOP2A, BRCA1, CENPH	453	81	13528	4.42417	0.145284	0.0086835	0.130218
GOTERM_BP_FAT	GO:0051276~chromosome organization	34	5.32081	8.68335e-05	HIST1H2AB, ENY2, KIFC1, BLM, MLH3, HIST1H2BM, DDX11, NCAPG2, HIST1H2BI, HIRIP3, HIST1H4D, TOP2A, HIST1H3J, HIST1H2BB, RBBP4, HIST1H1B, NASP, MSH5, CENPF, BRCA2, CDC23, CENPE, ESPL1, CENPH, HIST1H1T, TAF12, FANCD2, PRDM5, HIST1H3B, SUPT16H, BRE, HIST1H2AJ, HIST1H3F, HDAC9, CHAF1B, KDM4D	453	485	13528	2.0935	0.165321	0.00946588	0.149881
GOTERM_BP_FAT	GO:0065004~protein-DNA complex assembly	12	1.87793	0.000218278	HIST1H2AB, HIST1H3J, HIST1H2BB, HIST1H1B, CENPF, CENPE, HIST1H2BM, HIST1H1T, HIST1H2BI, HIST1H3B, HIST1H4D, HIST1H2AJ, HIST1H3F, CHAF1B	453	91	13528	3.938	0.365098	0.0224582	0.37636
GOTERM_BP_FAT	GO:0034728~nucleosome organization	12	1.87793	0.000264861	HIST1H2AB, HIST1H3J, HIST1H2BB, HIST1H1B, NASP, HIST1H2BM, HIST1H1T, HIST1H2BI, HIST1H3B, SUPT16H, HIST1H4D, HIST1H2AJ, HIST1H3F, CHAF1B	453	93	13528	3.85331	0.42377	0.0259084	0.456507
GOTERM_BP_FAT	GO:0007126~meiosis	12	1.87793	0.00041927	EXO1, MKI67, FANCD2, RAD51L1, MSH5, SGOL1, MNS1, BRCA2, FBXO5, ESPL1, MLH3, TRIP13	453	98	13528	3.65671	0.582171	0.038891	0.721735
GOTERM_BP_FAT	GO:0051327~M phase of meiotic cell cycle	12	1.87793	0.00041927	EXO1, MKI67, FANCD2, RAD51L1, MSH5, SGOL1, MNS1, BRCA2, FBXO5, ESPL1, MLH3, TRIP13	453	98	13528	3.65671	0.582171	0.038891	0.721735
GOTERM_BP_FAT	GO:0010564~regulation of cell cycle process	13	2.03443	0.000422341	CDC7, KNTC1, PKMYT1, BRCA2, CDC23, CENPF, CENPE, ESPL1, PDE3A, BRCA1, PLK4, TIMELESS, FBXO5	453	114	13528	3.40545	0.584834	0.0374996	0.727005
GOTERM_BP_FAT	GO:0051321~meiotic cell cycle	12	1.87793	0.000499274	EXO1, MKI67, FANCD2, RAD51L1, MSH5, SGOL1, MNS1, BRCA2, FBXO5, ESPL1, MLH3, TRIP13	453	100	13528	3.58358	0.64628	0.0423779	0.858897
GOTERM_BP_FAT	GO:0006310~DNA recombination	12	1.87793	0.000756665	EXO1, BLM, RAD51L1, UNG, NSMCE1, MSH5, EME1, SMC6, BRCA2, MLH3, BRCA1, TRIP13	453	105	13528	3.41293	0.793037	0.0610647	1.29897
GOTERM_BP_FAT	GO:0000077~DNA damage checkpoint	8	1.25196	0.000997986	CDK1, BLM, MDC1, BRE, BRIP1, CHEK2, BRCA1, NAE1	453	48	13528	4.97719	0.8748	0.0768072	1.70989
GOTERM_BP_FAT	GO:0042770~DNA damage response, signal transduction	10	1.56495	0.00135779	CDK1, BLM, MDC1, BRE, BRIP1, BRCA2, CHEK2, ABL1, BRCA1, NAE1	453	80	13528	3.73289	0.940838	0.0994245	2.31956
GOTERM_BP_FAT	GO:0031570~DNA integrity checkpoint	8	1.25196	0.00161708	CDK1, BLM, MDC1, BRE, BRIP1, CHEK2, BRCA1, NAE1	453	52	13528	4.59433	0.965537	0.113329	2.75671
GOTERM_BP_FAT	GO:0006323~DNA packaging	12	1.87793	0.0018441	HIST1H2AB, HIST1H3J, HIST1H2BB, HIST1H1B, HIST1H2BM, HIST1H1T, NCAPG2, HIST1H2BI, HIST1H3B, HIST1H4D, HIST1H2AJ, HIST1H3F, TOP2A, CHAF1B	453	117	13528	3.06289	0.97853	0.124055	3.13794
GOTERM_BP_FAT	GO:0006334~nucleosome assembly	10	1.56495	0.00191728	HIST1H2AB, HIST1H2BB, HIST1H3J, HIST1H1T, HIST1H2BM, HIST1H1B, HIST1H2BI, HIST1H3B, HIST1H2AJ, HIST1H4D, HIST1H3F, CHAF1B	453	84	13528	3.55514	0.981568	0.124643	3.26054
GOTERM_BP_FAT	GO:0031497~chromatin assembly	10	1.56495	0.002447	HIST1H2AB, HIST1H2BB, HIST1H3J, HIST1H1T, HIST1H2BM, HIST1H1B, HIST1H2BI, HIST1H3B, HIST1H2AJ, HIST1H4D, HIST1H3F, CHAF1B	453	87	13528	3.43254	0.993894	0.151654	4.14357
GOTERM_BP_FAT	GO:0006333~chromatin assembly or disassembly	12	1.87793	0.00351464	HIST1H2AB, HIST1H3J, HIST1H2BB, HIST1H1B, HIST1H2BM, HIST1H1T, HIST1H2BI, HIST1H3B, SUPT16H, HIRIP3, HIST1H4D, HIST1H2AJ, HIST1H3F, CHAF1B	453	127	13528	2.82171	0.999342	0.204643	5.90027
GOTERM_BP_FAT	GO:0034621~cellular macromolecular complex subunit organization	23	3.59937	0.00439661	HIST1H2AB, DIAPH1, FKBP4, WASF1, HIST1H2BM, HIST1H2BI, FBXO5, HIST1H4D, WIPF1, GEMIN6, TUBB3, ARL2, HIST1H2BB, HIST1H3J, HIST1H1B, NASP, CENPF, CENPE, CENPH, HIST1H1T, SUPT16H, HIST1H3B, HIST1H2AJ, HIST1H3F, CHAF1B	453	357	13528	1.92396	0.999896	0.2426	7.32855
GOTERM_BP_FAT	GO:0043933~macromolecular complex subunit organization	38	5.94679	0.00489813	HIST1H2AB, BLM, DIAPH1, FKBP4, WASF1, APOC1, KNTC1, DAG1, CDH2, POLR2D, TRIM5, HIST1H2BM, HIST1H2BI, TGM2, FBXO5, WIPF1, HIST1H4D, GEMIN6, TUBB3, ARL2, HIST1H3J, HIST1H2BB, TAF6, HIST1H1B, NASP, CNKSR3, CENPF, MGP, CENPE, SLC9A3R1, CENPH, STOM, HIST1H1T, TAF12, RRM2, HIST1H3B, SUPT16H, HIST1H2AJ, HIST1H3F, CHAF1B	453	710	13528	1.59831	0.999963	0.259575	8.13158
GOTERM_BP_FAT	GO:0051383~kinetochore organization	3	0.469484	0.00639112	CENPF, CENPE, CENPH	453	4	13528	22.3974	0.999998	0.31697	10.4835
GOTERM_BP_FAT	GO:0007144~female meiosis I	3	0.469484	0.00639112	FBXO5, MLH3, TRIP13	453	4	13528	22.3974	0.999998	0.31697	10.4835
GOTERM_BP_FAT	GO:0030198~extracellular matrix organization	10	1.56495	0.00799029	LUM, HSD17B12, CCDC80, PDGFRA, DCN, LOX, ANXA2P1, SERPINH1, ENG, ANXA2P2, ANXA2	453	104	13528	2.87146	1	0.371072	12.9398
GOTERM_BP_FAT	GO:0001556~oocyte maturation	4	0.625978	0.00825318	BRCA2, FBXO5, PDE3A, TRIP13	453	13	13528	9.18866	1	0.372563	13.3374
GOTERM_BP_FAT	GO:0031572~G2/M transition DNA damage checkpoint	4	0.625978	0.00825318	CDK1, BLM, BRE, BRCA1	453	13	13528	9.18866	1	0.372563	13.3374
GOTERM_BP_FAT	GO:0065003~macromolecular complex assembly	35	5.47731	0.00878555	HIST1H2AB, BLM, DIAPH1, WASF1, FKBP4, APOC1, KNTC1, DAG1, CDH2, POLR2D, TRIM5, HIST1H2BM, HIST1H2BI, TGM2, FBXO5, WIPF1, HIST1H4D, GEMIN6, TUBB3, ARL2, HIST1H3J, HIST1H2BB, TAF6, HIST1H1B, CNKSR3, CENPF, MGP, CENPE, SLC9A3R1, STOM, HIST1H1T, TAF12, RRM2, HIST1H3B, HIST1H2AJ, HIST1H3F, CHAF1B	453	665	13528	1.57174	1	0.383225	14.1375
GOTERM_BP_FAT	GO:0006298~mismatch repair	5	0.782473	0.00891132	POLD3, EXO1, MSH5, MLH3, ABL1	453	25	13528	5.97263	1	0.379748	14.3254
GOTERM_BP_FAT	GO:0051325~interphase	10	1.56495	0.00901214	CDC7, PRUNE2, BLM, DDX11, POLA1, CENPF, CDC23, CDK6, ABL1, CDK2	453	106	13528	2.81728	1	0.375611	14.4759
GOTERM_BP_FAT	GO:0048015~phosphoinositide-mediated signaling	9	1.40845	0.00909696	TYMS, RFC4, NPY, CHRM2, DRD2, TGM2, HIST1H4D, HTR2B, TOP2A	453	88	13528	3.05418	1	0.371135	14.6022
GOTERM_BP_FAT	GO:0006289~nucleotide-excision repair	7	1.09546	0.00977886	POLD3, DCLRE1A, RFC4, POLE2, NEIL3, RAD23A, BRCA2	453	55	13528	3.80076	1	0.385474	15.6116
GOTERM_BP_FAT	GO:0008285~negative regulation of cell proliferation	22	3.44288	0.0099711	PTPRK, PPARD, RARG, RBBP4, TAF6, DRD2, E2F7, CD276, BRCA2, CDK6, TIMP2, RERG, FNTB, AZGP1, CBLB, FABP3, PEMT, UTP20, EMP3, IGFBP3, ENG, FABP6	453	361	13528	1.81991	1	0.384289	15.8942
GOTERM_BP_FAT	GO:0001944~vasculature development	17	2.66041	0.0102998	HTATIP2, EFNB2, WASF2, CSPG4, ELK3, CDH2, ANXA2P1, MMP2, ANXA2P2, ANXA2, GJC1, BGN, CD44, TGM2, SEMA3C, ZFPM2, LOX, ENG	453	251	13528	2.0226	1	0.387164	16.3751
GOTERM_BP_FAT	GO:0006271~DNA strand elongation during DNA replication	3	0.469484	0.0104169	DNA2, RFC4, POLA1	453	5	13528	17.9179	1	0.383842	16.546
GOTERM_BP_FAT	GO:0051320~S phase	3	0.469484	0.0104169	DDX11, POLA1, ABL1	453	5	13528	17.9179	1	0.383842	16.546
GOTERM_BP_FAT	GO:0000084~S phase of mitotic cell cycle	3	0.469484	0.0104169	DDX11, POLA1, ABL1	453	5	13528	17.9179	1	0.383842	16.546
GOTERM_BP_FAT	GO:0007127~meiosis I	6	0.938967	0.0125233	FANCD2, RAD51L1, MSH5, ESPL1, MLH3, TRIP13	453	42	13528	4.26616	1	0.434542	19.5617
GOTERM_BP_FAT	GO:0007346~regulation of mitotic cell cycle	12	1.87793	0.013085	CDK1, KNTC1, CENPF, PKMYT1, CDC23, BRCA2, FBXO5, CENPE, ESPL1, ZWILCH, CDK2, NAE1	453	152	13528	2.35762	1	0.441882	20.3484
GOTERM_BP_FAT	GO:0007093~mitotic cell cycle checkpoint	6	0.938967	0.0137928	CDK1, KNTC1, CENPF, CENPE, ZWILCH, NAE1	453	43	13528	4.16695	1	0.452361	21.3294
GOTERM_BP_FAT	GO:0042127~regulation of cell proliferation	39	6.10329	0.0142985	PPARD, BLM, DRD2, FOXM1, E2F7, CNTFR, TIMP2, FNTB, AZGP1, CDCA7, DDX11, GATA4, TGM2, PEMT, SHC1, CDC7, PTPRK, PTGER2, RARG, RBBP4, CAPNS1, TAF6, CD276, BRCA2, CDK6, MECOM, BRCA1, CDK2, RERG, CBLB, TIMELESS, PDGFRA, FABP3, CHRNB2, EMP3, UTP20, ENG, IGFBP3, FABP6	453	787	13528	1.47988	1	0.457534	22.0232
GOTERM_BP_FAT	GO:0031576~G2/M transition checkpoint	4	0.625978	0.0150042	CDK1, BLM, BRE, BRCA1	453	16	13528	7.46578	1	0.466986	22.9819
GOTERM_BP_FAT	GO:0030199~collagen fibril organization	5	0.782473	0.0150695	LUM, LOX, ANXA2P1, SERPINH1, ANXA2P2, ANXA2	453	29	13528	5.14882	1	0.461826	23.07
GOTERM_BP_FAT	GO:0022616~DNA strand elongation	3	0.469484	0.0152817	DNA2, RFC4, POLA1	453	6	13528	14.9316	1	0.460053	23.3559
GOTERM_BP_FAT	GO:0006302~double-strand break repair	7	1.09546	0.01708	BLM, POLA1, BRE, BRIP1, BRCA2, BRCA1, TRIP13	453	62	13528	3.37164	1	0.491568	25.7379
GOTERM_BP_FAT	GO:0006275~regulation of DNA replication	7	1.09546	0.01708	DNA2, BLM, GMNN, PDGFRA, BRCA2, SHC1, CDK2	453	62	13528	3.37164	1	0.491568	25.7379
GOTERM_BP_FAT	GO:0001568~blood vessel development	16	2.50391	0.0177762	HTATIP2, WASF2, CSPG4, ELK3, CDH2, ANXA2P1, MMP2, ANXA2P2, ANXA2, GJC1, BGN, CD44, TGM2, SEMA3C, ZFPM2, LOX, ENG	453	245	13528	1.95025	1	0.499028	26.6413
GOTERM_BP_FAT	GO:0034622~cellular macromolecular complex assembly	19	2.9734	0.0206672	HIST1H2AB, ARL2, HIST1H3J, HIST1H2BB, HIST1H1B, DIAPH1, WASF1, FKBP4, CENPF, CENPE, HIST1H1T, HIST1H2BM, HIST1H2BI, HIST1H3B, FBXO5, HIST1H4D, HIST1H2AJ, HIST1H3F, GEMIN6, CHAF1B, TUBB3	453	318	13528	1.78428	1	0.546229	30.2827
GOTERM_BP_FAT	GO:0043062~extracellular structure organization	12	1.87793	0.0209736	DRD2, LUM, HSD17B12, CCDC80, CDH2, DCN, ANXA2P1, SERPINH1, ANXA2, ANXA2P2, PDGFRA, LOX, ENG	453	163	13528	2.19851	1	0.545102	30.6586
GOTERM_BP_FAT	GO:0051329~interphase of mitotic cell cycle	9	1.40845	0.0219237	CDC7, BLM, DDX11, POLA1, CENPF, CDC23, CDK6, ABL1, CDK2	453	103	13528	2.6094	1	0.554836	31.8119
GOTERM_BP_FAT	GO:0006939~smooth muscle contraction	5	0.782473	0.0233965	CHRM3, DRD2, CHRNB4, CHRNB2, GDNF	453	33	13528	4.52472	1	0.57234	33.5638
GOTERM_BP_FAT	GO:0000070~mitotic sister chromatid segregation	5	0.782473	0.031162	KIFC1, DDX11, CDC23, CENPE, ESPL1	453	36	13528	4.14766	1	0.672612	42.1214
GOTERM_BP_FAT	GO:0048599~oocyte development	4	0.625978	0.0315175	BRCA2, FBXO5, PDE3A, TRIP13	453	21	13528	5.68822	1	0.670681	42.4872
GOTERM_BP_FAT	GO:0051318~G1 phase	4	0.625978	0.0315175	PRUNE2, CDC23, CDK6, CDK2	453	21	13528	5.68822	1	0.670681	42.4872
GOTERM_BP_FAT	GO:0000819~sister chromatid segregation	5	0.782473	0.0340484	KIFC1, DDX11, CDC23, CENPE, ESPL1	453	37	13528	4.03556	1	0.69327	45.0287
GOTERM_BP_FAT	GO:0030071~regulation of mitotic metaphase/anaphase transition	4	0.625978	0.0356136	CENPF, CDC23, CENPE, ESPL1	453	22	13528	5.42966	1	0.703929	46.5472
GOTERM_BP_FAT	GO:0009994~oocyte differentiation	4	0.625978	0.0356136	BRCA2, FBXO5, PDE3A, TRIP13	453	22	13528	5.42966	1	0.703929	46.5472
GOTERM_BP_FAT	GO:0051052~regulation of DNA metabolic process	9	1.40845	0.0371498	DNA2, BLM, GMNN, PDGFRA, BRE, BRCA2, SHC1, BRCA1, CDK2	453	114	13528	2.35762	1	0.713637	47.999
GOTERM_BP_FAT	GO:0014075~response to amine stimulus	5	0.782473	0.0402726	ATP6V0E1, DRD2, AARS, PEMT, SLC18A2	453	39	13528	3.82861	1	0.737259	50.8366
GOTERM_BP_FAT	GO:0030036~actin cytoskeleton organization	14	2.19092	0.0403333	FMNL2, ACTN4, DIAPH1, WASF1, WASF2, DIAPH3, TNNT2, RND3, PFN2, EZR, CNN2, WIPF1, ABL1, EHD2	453	226	13528	1.84993	1	0.732343	50.8902
GOTERM_BP_FAT	GO:0032225~regulation of synaptic transmission, dopaminergic	3	0.469484	0.0419701	DRD2, CHRNB2, GDNF	453	10	13528	8.95894	1	0.741252	52.3171
GOTERM_BP_FAT	GO:0032412~regulation of ion transmembrane transporter activity	4	0.625978	0.0445816	ACTN4, DRD2, SLC9A3R1, JPH1	453	24	13528	4.97719	1	0.75744	54.5131
GOTERM_BP_FAT	GO:0007131~reciprocal meiotic recombination	4	0.625978	0.0445816	RAD51L1, MSH5, MLH3, TRIP13	453	24	13528	4.97719	1	0.75744	54.5131
GOTERM_BP_FAT	GO:0034765~regulation of ion transmembrane transport	4	0.625978	0.0494457	ACTN4, DRD2, SLC9A3R1, JPH1	453	25	13528	4.7781	1	0.78815	58.3517
GOTERM_BP_FAT	GO:0010948~negative regulation of cell cycle process	4	0.625978	0.0494457	CENPF, CENPE, ESPL1, BRCA1	453	25	13528	4.7781	1	0.78815	58.3517
GOTERM_BP_FAT	GO:0051310~metaphase plate congression	3	0.469484	0.0501847	CENPF, CDC23, CENPE	453	11	13528	8.14449	1	0.788354	58.9074
GOTERM_BP_FAT	GO:0014059~regulation of dopamine secretion	3	0.469484	0.0501847	DRD2, CHRNB2, GDNF	453	11	13528	8.14449	1	0.788354	58.9074
GOTERM_BP_FAT	GO:0048514~blood vessel morphogenesis	13	2.03443	0.0508855	HTATIP2, WASF2, CSPG4, CDH2, ELK3, ANXA2P1, ANXA2, GJC1, ANXA2P2, BGN, TGM2, SEMA3C, ZFPM2, ENG	453	211	13528	1.83991	1	0.788303	59.428
GOTERM_BP_FAT	GO:0006325~chromatin organization	20	3.12989	0.0509094	HIST1H2AB, ENY2, HIST1H2BB, HIST1H3J, RBBP4, HIST1H1B, NASP, HIST1H1T, HIST1H2BM, TAF12, HIST1H2BI, PRDM5, BRE, SUPT16H, HIST1H3B, HIRIP3, HIST1H4D, HIST1H2AJ, HIST1H3F, HDAC9, CHAF1B, KDM4D	453	378	13528	1.58006	1	0.783782	59.4457
GOTERM_BP_FAT	GO:0021700~developmental maturation	8	1.25196	0.052255	GATA2, PPARD, CD44, BRCA2, FBXO5, PDE3A, MMP2, TRIP13	453	101	13528	2.3654	1	0.788008	60.4274
GOTERM_BP_FAT	GO:0006869~lipid transport	10	1.56495	0.0542826	PPARD, OSBPL3, PLIN2, STAR, DRD2, GULP1, FABP3, APOC1, SLC27A6, ABCA12	453	145	13528	2.05953	1	0.79628	61.8645
GOTERM_BP_FAT	GO:0050819~negative regulation of coagulation	4	0.625978	0.054557	TSPAN8, ANXA2P1, ANXA4, ANXA2P2, ANXA2	453	26	13528	4.59433	1	0.793545	62.0553
GOTERM_BP_FAT	GO:0022898~regulation of transmembrane transporter activity	4	0.625978	0.054557	ACTN4, DRD2, SLC9A3R1, JPH1	453	26	13528	4.59433	1	0.793545	62.0553
GOTERM_BP_FAT	GO:0007143~female meiosis	3	0.469484	0.05892	FBXO5, MLH3, TRIP13	453	12	13528	7.46578	1	0.814551	64.9689
GOTERM_BP_FAT	GO:0007010~cytoskeleton organization	22	3.44288	0.0596368	HAUS4, FMNL2, ACTN4, DIAPH1, WASF1, DIAPH3, HAUS1, WASF2, BRCA2, ESPL1, PCLO, BRCA1, TNNT2, RND3, PFN2, EZR, FBXO5, CNN2, PAK1, WIPF1, ABL1, EHD2	453	436	13528	1.50686	1	0.814308	65.4269
GOTERM_BP_FAT	GO:0009262~deoxyribonucleotide metabolic process	4	0.625978	0.0599101	TYMS, RRM2, DERA, DUT	453	27	13528	4.42417	1	0.811689	65.6001
GOTERM_BP_FAT	GO:0034762~regulation of transmembrane transport	4	0.625978	0.0599101	ACTN4, DRD2, SLC9A3R1, JPH1	453	27	13528	4.42417	1	0.811689	65.6001
GOTERM_BP_FAT	GO:0030029~actin filament-based process	14	2.19092	0.0612818	FMNL2, ACTN4, DIAPH1, WASF1, WASF2, DIAPH3, TNNT2, RND3, PFN2, EZR, CNN2, WIPF1, ABL1, EHD2	453	241	13528	1.73479	1	0.814965	66.4569
GOTERM_BP_FAT	GO:0015908~fatty acid transport	4	0.625978	0.0654992	PPARD, PLIN2, DRD2, FABP3	453	28	13528	4.26616	1	0.832113	68.9669
GOTERM_BP_FAT	GO:0030534~adult behavior	7	1.09546	0.0677416	GABRG2, NPY, DRD2, CHRNB4, NTAN1, CHRNB2, GDNF	453	86	13528	2.43072	1	0.838727	70.2283
GOTERM_BP_FAT	GO:0070192~chromosome organization involved in meiosis	3	0.469484	0.0681322	FANCD2, MSH5, MLH3	453	13	13528	6.89149	1	0.836819	70.443
GOTERM_BP_FAT	GO:0007129~synapsis	3	0.469484	0.0681322	FANCD2, MSH5, MLH3	453	13	13528	6.89149	1	0.836819	70.443
GOTERM_BP_FAT	GO:0001701~in utero embryonic development	11	1.72144	0.0712133	GATA2, PLK4, NASP, C5, GATA4, PDGFRA, PTPRR, BRCA2, ZFPM2, PRDM1, MECOM	453	176	13528	1.86645	1	0.846619	72.0864
GOTERM_BP_FAT	GO:0051954~positive regulation of amine transport	3	0.469484	0.0777797	DRD2, CHRNB2, GDNF	453	14	13528	6.39924	1	0.868682	75.3059
GOTERM_BP_FAT	GO:0010876~lipid localization	10	1.56495	0.0806119	PPARD, OSBPL3, PLIN2, STAR, DRD2, GULP1, FABP3, APOC1, SLC27A6, ABCA12	453	157	13528	1.90211	1	0.87534	76.5836
GOTERM_BP_FAT	GO:0070271~protein complex biogenesis	24	3.75587	0.0821911	ARL2, TAF6, BLM, DIAPH1, WASF1, FKBP4, CNKSR3, DAG1, KNTC1, CENPF, MGP, CENPE, CDH2, SLC9A3R1, POLR2D, STOM, TRIM5, TAF12, RRM2, TGM2, FBXO5, WIPF1, CHAF1B, TUBB3	453	505	13528	1.41924	1	0.877513	77.2687
GOTERM_BP_FAT	GO:0006461~protein complex assembly	24	3.75587	0.0821911	ARL2, TAF6, BLM, DIAPH1, WASF1, FKBP4, CNKSR3, DAG1, KNTC1, CENPF, MGP, CENPE, CDH2, SLC9A3R1, POLR2D, STOM, TRIM5, TAF12, RRM2, TGM2, FBXO5, WIPF1, CHAF1B, TUBB3	453	505	13528	1.41924	1	0.877513	77.2687
GOTERM_BP_FAT	GO:0007017~microtubule-based process	14	2.19092	0.0826008	HAUS4, KIFC1, KIF4A, DNAH14, KIF15, HAUS1, BRCA2, CENPE, ESPL1, BRCA1, FBXO5, TUBB3, KIF26B, ACTR10	453	253	13528	1.65251	1	0.875835	77.4434
GOTERM_BP_FAT	GO:0007018~microtubule-based movement	8	1.25196	0.084268	KIFC1, KIF4A, DNAH14, KIF15, CENPE, TUBB3, KIF26B, ACTR10	453	113	13528	2.1142	1	0.878237	78.1411
GOTERM_BP_FAT	GO:0016202~regulation of striated muscle tissue development	5	0.782473	0.0851461	GATA4, CENPF, MBNL3, HDAC9, IGFBP3	453	50	13528	2.98631	1	0.878085	78.5003
GOTERM_BP_FAT	GO:0055114~oxidation reduction	29	4.53834	0.0857152	LDHA, ALDH18A1, ENOX2, HTATIP2, KCNAB1, HSD17B12, ADH5, ALDH1L2, MTHFD1, PRUNE2, PLOD2, SRD5A3, HSD17B6, BDH2, LOX, DHTKD1, IMPDH2, FTL, PTGR2, LDHAL6A, SCD, CMAH, CYP20A1, POR, MSRB2, SLC25A13, RRM2, AOX1, KDM4D	453	639	13528	1.35529	1	0.876971	78.7302
GOTERM_BP_FAT	GO:0051303~establishment of chromosome localization	3	0.469484	0.0878234	CENPF, CDC23, CENPE	453	15	13528	5.97263	1	0.880619	79.5616
GOTERM_BP_FAT	GO:0050000~chromosome localization	3	0.469484	0.0878234	CENPF, CDC23, CENPE	453	15	13528	5.97263	1	0.880619	79.5616
GOTERM_BP_FAT	GO:0048634~regulation of muscle development	5	0.782473	0.0900832	GATA4, CENPF, MBNL3, HDAC9, IGFBP3	453	51	13528	2.92776	1	0.884536	80.4188
GOTERM_BP_FAT	GO:0051297~centrosome organization	4	0.625978	0.0900854	HAUS4, HAUS1, BRCA2, BRCA1	453	32	13528	3.73289	1	0.881801	80.4196
GOTERM_BP_FAT	GO:0019932~second-messenger-mediated signaling	13	2.03443	0.0959139	DRD2, WASF2, PCLO, TYMS, RFC4, NPY, CHRM2, TGM2, HIST1H4D, HTR2B, TOP2A, TUBB3, HTR1E	453	235	13528	1.652	1	0.895255	82.4767
GOTERM_BP_FAT	GO:0032409~regulation of transporter activity	4	0.625978	0.0967543	ACTN4, DRD2, SLC9A3R1, JPH1	453	33	13528	3.61977	1	0.894896	82.7559
GOTERM_BP_FAT	GO:0008630~DNA damage response, signal transduction resulting in induction of apoptosis	4	0.625978	0.0967543	BRCA2, CHEK2, ABL1, BRCA1	453	33	13528	3.61977	1	0.894896	82.7559
GOTERM_BP_FAT	GO:0048478~replication fork protection	2	0.312989	0.0969316	BLM, BRCA2	453	3	13528	19.9088	1	0.892836	82.8143
GOTERM_BP_FAT	GO:0045842~positive regulation of mitotic metaphase/anaphase transition	2	0.312989	0.0969316	CENPE, ESPL1	453	3	13528	19.9088	1	0.892836	82.8143
GOTERM_BP_FAT	GO:0060084~synaptic transmission involved in micturition	2	0.312989	0.0969316	CHRNB4, CHRNB2	453	3	13528	19.9088	1	0.892836	82.8143
GOTERM_BP_FAT	GO:0046599~regulation of centriole replication	2	0.312989	0.0969316	PLK4, BRCA1	453	3	13528	19.9088	1	0.892836	82.8143
GOTERM_BP_FAT	GO:0033603~positive regulation of dopamine secretion	2	0.312989	0.0969316	CHRNB2, GDNF	453	3	13528	19.9088	1	0.892836	82.8143
GOTERM_BP_FAT	GO:0051382~kinetochore assembly	2	0.312989	0.0969316	CENPF, CENPE	453	3	13528	19.9088	1	0.892836	82.8143
GOTERM_BP_FAT	GO:0006273~lagging strand elongation	2	0.312989	0.0969316	DNA2, POLA1	453	3	13528	19.9088	1	0.892836	82.8143
GOTERM_BP_FAT	GO:0015870~acetylcholine transport	2	0.312989	0.0969316	ARL2, SLC18A3	453	3	13528	19.9088	1	0.892836	82.8143
GOTERM_BP_FAT	GO:0006760~folic acid and derivative metabolic process	3	0.469484	0.0982262	MTHFD1, ALDH1L2, MTHFD1L	453	16	13528	5.59934	1	0.893672	83.2349
GOTERM_BP_FAT	GO:0006270~DNA replication initiation	3	0.469484	0.0982262	CCNE2, POLA1, MCM3	453	16	13528	5.59934	1	0.893672	83.2349
